# Supplementary material for: Coexisting gases regulate the rates of water adsorption by a flexible one-dimensional coordination polymer
Source: Chem Sci. 2025 Aug 27;16(39):18135–40. doi: 10.1039/d5sc01699a (PMC12418625; doi:10.1039/d5sc01699a)
Supplement: SC-016-D5SC01699A-s002 [file SC-016-D5SC01699A-s002.cif]

# Supplementary Information (SI) for Chemical Science.
# This journal is © The Royal Society of Chemistry 2025

####################################################################### 
# 
# This file contains crystal structure data downloaded from the 
# Cambridge Structural Database (CSD) hosted by the Cambridge 
# Crystallographic Data Centre (CCDC).
# 
# Full information about CCDC data access policies and citation 
# guidelines are available at http://www.ccdc.cam.ac.uk/access/V1 
# 
# Audit and citation data items may have been added by the CCDC. 
# Please retain this information to preserve the provenance of 
# this file and to allow appropriate attribution of the data. 
# 
#######################################################################

data_1DCuCPH2O
_database_code_depnum_ccdc_archive 'CCDC 2428329'
loop_
_audit_author_name
_audit_author_address
'Shin-ichiro Noro and Hiroyasu Sato'
;Hokkaido University
Japan
;
_audit_update_record             
;
2025-03-03 deposited with the CCDC.	2025-08-27 downloaded from the CCDC.
;
_audit_creation_date             2024-02-26
_audit_creation_method           
;
Olex2 1.5
(compiled 2023.08.24 svn.re1ec1418 for OlexSys, GUI svn.r6817)
;
_shelx_SHELXL_version_number     2018/3
_chemical_name_common            ?
_chemical_name_systematic        ?
_chemical_formula_moiety         'C27 H19 Cu2 N2 O11, 3(O)'
_chemical_formula_sum            'C27 H28 Cu2 N2 O14'
_chemical_formula_weight         731.59
_chemical_melting_point          ?
loop_
_atom_type_symbol
_atom_type_description
_atom_type_scat_dispersion_real
_atom_type_scat_dispersion_imag
_atom_type_scat_source
C C 0.0181 0.0091 'International Tables Vol C Tables 4.2.6.8 and 6.1.1.4'
H H 0.0000 0.0000 'International Tables Vol C Tables 4.2.6.8 and 6.1.1.4'
N N 0.0311 0.0180 'International Tables Vol C Tables 4.2.6.8 and 6.1.1.4'
O O 0.0492 0.0322 'International Tables Vol C Tables 4.2.6.8 and 6.1.1.4'
Cu Cu -1.9646 0.5888 'International Tables Vol C Tables 4.2.6.8 and 6.1.1.4'

_shelx_space_group_comment       
;
The symmetry employed for this shelxl refinement is uniquely defined
by the following loop, which should always be used as a source of
symmetry information in preference to the above space-group names.
They are only intended as comments.
;
_space_group_crystal_system      triclinic
_space_group_IT_number           2
_space_group_name_H-M_alt        'P -1'
_space_group_name_Hall           '-P 1'
loop_
_space_group_symop_operation_xyz
'x, y, z'
'-x, -y, -z'

_cell_length_a                   9.9417(2)
_cell_length_b                   10.7906(2)
_cell_length_c                   15.9286(3)
_cell_angle_alpha                98.869(2)
_cell_angle_beta                 98.980(2)
_cell_angle_gamma                111.275(2)
_cell_volume                     1530.99(6)
_cell_formula_units_Z            2
_cell_measurement_reflns_used    14053
_cell_measurement_temperature    173(2)
_cell_measurement_theta_max      74.4850
_cell_measurement_theta_min      2.8880
_shelx_estimated_absorpt_T_max   0.799
_shelx_estimated_absorpt_T_min   0.691
_exptl_absorpt_coefficient_mu    2.350
_exptl_absorpt_correction_T_max  1.00000
_exptl_absorpt_correction_T_min  0.86218
_exptl_absorpt_correction_type   multi-scan
_exptl_absorpt_process_details   
;
CrysAlisPro 1.171.38.41 (Rigaku Oxford Diffraction, 2015)
Empirical absorption correction using spherical harmonics,
 implemented in SCALE3 ABSPACK scaling algorithm.
;
_exptl_absorpt_special_details   ?
_exptl_crystal_colour            green
_exptl_crystal_colour_primary    green
_exptl_crystal_density_diffrn    1.587
_exptl_crystal_density_meas      ?
_exptl_crystal_density_method    ?
_exptl_crystal_description       block
_exptl_crystal_F_000             748
_exptl_crystal_size_max          0.17
_exptl_crystal_size_mid          0.15
_exptl_crystal_size_min          0.1
_exptl_transmission_factor_max   ?
_exptl_transmission_factor_min   ?
_diffrn_reflns_av_R_equivalents  0.0182
_diffrn_reflns_av_unetI/netI     0.0135
_diffrn_reflns_Laue_measured_fraction_full 0.978
_diffrn_reflns_Laue_measured_fraction_max 0.944
_diffrn_reflns_limit_h_max       12
_diffrn_reflns_limit_h_min       -12
_diffrn_reflns_limit_k_max       13
_diffrn_reflns_limit_k_min       -13
_diffrn_reflns_limit_l_max       17
_diffrn_reflns_limit_l_min       -19
_diffrn_reflns_number            19618
_diffrn_reflns_point_group_measured_fraction_full 0.978
_diffrn_reflns_point_group_measured_fraction_max 0.944
_diffrn_reflns_theta_full        67.684
_diffrn_reflns_theta_max         75.157
_diffrn_reflns_theta_min         2.885
_diffrn_ambient_temperature      173(2)
_diffrn_detector                 'CCD plate'
_diffrn_detector_area_resol_mean ?
_diffrn_measured_fraction_theta_full 0.978
_diffrn_measured_fraction_theta_max 0.944
_diffrn_measurement_details      
;
List of Runs (angles in degrees, time in seconds):

  # Type    Start    End  Width  t~exp~   \w     \q     \k     \f   Frames
#--------------------------------------------------------------------------
  1  \w   -188.00  -8.00   0.25   10.00    --  -98.00  55.00   0.00  720
  2  \w   -107.00  73.00   0.25   10.00    --  -17.00  27.00 -90.00  720
  3  \w   -188.00  -8.00   0.25   10.00    --  -98.00  55.00-180.00  720
  4  \w   -122.00 -20.00   0.25   10.00    --  -98.00  27.00  90.00  408
  5  \w   -187.00 -26.00   0.25   10.00    --  -98.00  55.00 -90.00  644
  6  \w   -122.00  -8.00   0.25   10.00    --  -98.00   0.00-180.00  456
  7  \w   -176.00 -29.00   0.25   10.00    --  -98.00  55.00  90.00  588
  8  \w     14.00  51.25   0.25   10.00    --  -17.00  55.00-180.00  149
  9  \w    -39.00 -14.00   0.25   10.00    --  -98.00  27.00 -90.00  100
 10  \w   -188.00  -8.00   0.25   10.00    --  -98.00   0.00   0.00  720
 11  \w   -188.00  -8.00   0.25   10.00    --  -98.00  27.00-180.00  720
 12  \w   -188.00  -8.00   0.25   10.00    --  -98.00  27.00   0.00  720
 13  \w   -107.00 -57.00   0.25   10.00    --  -17.00  55.00  90.00  200
;
_diffrn_measurement_device_type  'RIGAKU Micro Max-007 HF'
_diffrn_measurement_method       '\w scans'
_diffrn_orient_matrix_type       
'CrysAlisPro convention (1999,Acta A55,543-557)'
_diffrn_orient_matrix_UB_11      0.1643598000
_diffrn_orient_matrix_UB_12      0.0995236000
_diffrn_orient_matrix_UB_13      0.0252225000
_diffrn_orient_matrix_UB_21      0.0428905000
_diffrn_orient_matrix_UB_22      -0.1142411000
_diffrn_orient_matrix_UB_23      -0.0424650000
_diffrn_orient_matrix_UB_31      -0.0186496000
_diffrn_orient_matrix_UB_32      0.0426261000
_diffrn_orient_matrix_UB_33      -0.0876303000
_diffrn_radiation_monochromator  graphite
_diffrn_radiation_probe          x-ray
_diffrn_radiation_type           'Cu K\a'
_diffrn_radiation_wavelength     1.54184
_diffrn_source                   'fine-focus sealed X-ray tube'
_diffrn_source_type              'Enhance (Cu) X-ray Source'
_reflns_Friedel_coverage         0.000
_reflns_Friedel_fraction_full    .
_reflns_Friedel_fraction_max     .
_reflns_number_gt                5698
_reflns_number_total             5978
_reflns_special_details          
;
 Reflections were merged by SHELXL according to the crystal
 class for the calculation of statistics and refinement.
 
 _reflns_Friedel_fraction is defined as the number of unique
 Friedel pairs measured divided by the number that would be
 possible theoretically, ignoring centric projections and
 systematic absences.
;
_reflns_threshold_expression     'I > 2\s(I)'
_computing_cell_refinement       'CrysAlisPro 1.171.38.41 (Rigaku OD, 2015)'
_computing_data_collection       'CrysAlisPro 1.171.38.41 (Rigaku OD, 2015)'
_computing_data_reduction        'CrysAlisPro 1.171.38.41 (Rigaku OD, 2015)'
_computing_molecular_graphics    'Olex2 1.5 (Dolomanov et al., 2009)'
_computing_publication_material  'Olex2 1.5 (Dolomanov et al., 2009)'
_computing_structure_refinement  'SHELXL 2018/3 (Sheldrick, 2015)'
_computing_structure_solution    'SHELXT 2014/5 (Sheldrick, 2014)'
_refine_diff_density_max         0.941
_refine_diff_density_min         -0.821
_refine_diff_density_rms         0.127
_refine_ls_extinction_coef       .
_refine_ls_extinction_method     none
_refine_ls_goodness_of_fit_ref   1.102
_refine_ls_hydrogen_treatment    constr
_refine_ls_matrix_type           full
_refine_ls_number_parameters     407
_refine_ls_number_reflns         5978
_refine_ls_number_restraints     0
_refine_ls_R_factor_all          0.0446
_refine_ls_R_factor_gt           0.0435
_refine_ls_restrained_S_all      1.102
_refine_ls_shift/su_max          0.000
_refine_ls_shift/su_mean         0.000
_refine_ls_structure_factor_coef Fsqd
_refine_ls_weighting_details     
'w=1/[\s^2^(Fo^2^)+(0.0775P)^2^+1.5841P] where P=(Fo^2^+2Fc^2^)/3'
_refine_ls_weighting_scheme      calc
_refine_ls_wR_factor_gt          0.1305
_refine_ls_wR_factor_ref         0.1315
_refine_special_details          ?
_olex2_refinement_description    
;
1. Fixed Uiso
 At 1.2 times of:
  All C(H) groups
 At 1.5 times of:
  All C(H,H,H) groups
2.a Aromatic/amide H refined with riding coordinates:
 C24(H24), C27(H27), C25(H25), C26(H26), C16(H16), C2(H2), C20(H20), C4(H4),
 C6(H6), C5(H5), C18(H18), C9(H9), C19(H19), C11(H11), C13(H13), C12(H12)
2.b Idealised Me refined as rotating group:
 C23(H23A,H23B,H23C)
;
_atom_sites_solution_hydrogens   geom
_atom_sites_solution_primary     dual
_atom_sites_solution_secondary   ?
loop_
_atom_site_label
_atom_site_type_symbol
_atom_site_fract_x
_atom_site_fract_y
_atom_site_fract_z
_atom_site_U_iso_or_equiv
_atom_site_adp_type
_atom_site_occupancy
_atom_site_site_symmetry_order
_atom_site_calc_flag
_atom_site_refinement_flags_posn
_atom_site_refinement_flags_adp
_atom_site_refinement_flags_occupancy
_atom_site_disorder_assembly
_atom_site_disorder_group
Cu1 Cu 0.48847(4) 0.07196(4) 0.57054(2) 0.02570(12) Uani 1 1 d . . . . .
Cu2 Cu 0.48172(4) 0.06719(4) 0.94108(2) 0.02536(12) Uani 1 1 d . . . . .
O8 O 0.4709(2) 0.0679(2) 1.13178(12) 0.0351(4) Uani 1 1 d . . . . .
O2 O 0.3201(2) -0.0725(2) 0.37034(12) 0.0327(4) Uani 1 1 d . . . . .
O5 O 0.6112(2) 0.11002(19) 0.40740(12) 0.0343(4) Uani 1 1 d . . . . .
O1 O 0.3060(2) 0.0536(2) 0.49138(12) 0.0400(5) Uani 1 1 d . . . . .
O7 O 0.4395(3) 0.1830(2) 1.03045(13) 0.0438(5) Uani 1 1 d . . . . .
O4 O 0.5987(3) 0.2331(2) 0.53039(13) 0.0410(5) Uani 1 1 d . . . . .
O11 O 0.7299(2) 0.0603(2) 1.08232(14) 0.0423(5) Uani 1 1 d . . . . .
N2 N 0.4492(2) 0.1715(2) 0.83689(14) 0.0274(4) Uani 1 1 d . . . . .
O3 O -0.0627(3) -0.0396(3) 0.13903(14) 0.0483(5) Uani 1 1 d . . . . .
O10 O 0.6948(2) 0.1840(2) 0.98860(15) 0.0436(5) Uani 1 1 d . . . . .
O9 O 0.2748(3) 0.5332(2) 1.16729(16) 0.0496(6) Uani 1 1 d . . . . .
N1 N 0.4505(2) 0.1736(2) 0.68859(13) 0.0275(4) Uani 1 1 d . . . . .
C24 C 0.4782(3) 0.1316(3) 0.76111(16) 0.0276(5) Uani 1 1 d . . . . .
H24 H 0.522787 0.067148 0.758464 0.033 Uiso 1 1 calc R U . . .
C21 C 0.4398(3) 0.1614(3) 1.10569(16) 0.0284(5) Uani 1 1 d . . . . .
O6 O 0.8922(4) 0.4560(3) 0.2568(2) 0.0846(11) Uani 1 1 d . . . . .
C7 C 0.2605(3) -0.0051(3) 0.41209(17) 0.0290(5) Uani 1 1 d . . . . .
C15 C 0.3973(3) 0.2511(3) 1.16756(17) 0.0301(5) Uani 1 1 d . . . . .
C1 C 0.1278(3) 0.0084(3) 0.36314(17) 0.0300(5) Uani 1 1 d . . . . .
C27 C 0.3863(3) 0.2637(3) 0.69234(17) 0.0321(5) Uani 1 1 d . . . . .
H27 H 0.363998 0.295395 0.641646 0.039 Uiso 1 1 calc R U . . .
C25 C 0.3872(3) 0.2631(3) 0.84036(18) 0.0329(6) Uani 1 1 d . . . . .
H25 H 0.366942 0.295636 0.893848 0.040 Uiso 1 1 calc R U . . .
C26 C 0.3521(3) 0.3115(3) 0.76824(19) 0.0362(6) Uani 1 1 d . . . . .
H26 H 0.306271 0.375009 0.770728 0.043 Uiso 1 1 calc R U . . .
C16 C 0.3564(3) 0.3508(3) 1.13806(18) 0.0336(6) Uani 1 1 d . . . . .
H16 H 0.357935 0.361337 1.080057 0.040 Uiso 1 1 calc R U . . .
C14 C 0.6384(3) 0.2219(3) 0.45919(17) 0.0320(5) Uani 1 1 d . . . . .
C17 C 0.3138(3) 0.4338(3) 1.1935(2) 0.0380(6) Uani 1 1 d . . . . .
C2 C 0.0905(3) -0.0259(3) 0.27244(19) 0.0346(6) Uani 1 1 d . . . . .
H2 H 0.144790 -0.064615 0.240846 0.042 Uiso 1 1 calc R U . . .
C22 C 0.7758(3) 0.1600(3) 1.0471(2) 0.0381(6) Uani 1 1 d . . . . .
C20 C 0.3968(4) 0.2364(3) 1.2523(2) 0.0391(6) Uani 1 1 d . . . . .
H20 H 0.424756 0.168940 1.272543 0.047 Uiso 1 1 calc R U . . .
C3 C -0.0271(3) -0.0028(3) 0.22860(19) 0.0374(6) Uani 1 1 d . . . . .
C4 C -0.1058(3) 0.0547(3) 0.2745(2) 0.0421(7) Uani 1 1 d . . . . .
H4 H -0.184420 0.072532 0.244070 0.051 Uiso 1 1 calc R U . . .
C6 C 0.0481(3) 0.0636(3) 0.4093(2) 0.0371(6) Uani 1 1 d . . . . .
H6 H 0.073728 0.086119 0.471324 0.045 Uiso 1 1 calc R U . . .
C8 C 0.7258(3) 0.3503(3) 0.43484(19) 0.0379(6) Uani 1 1 d . . . . .
C5 C -0.0693(3) 0.0859(3) 0.3648(2) 0.0433(7) Uani 1 1 d . . . . .
H5 H -0.124943 0.122690 0.396419 0.052 Uiso 1 1 calc R U . . .
C18 C 0.3127(4) 0.4190(3) 1.2782(2) 0.0494(8) Uani 1 1 d . . . . .
H18 H 0.282988 0.475832 1.316231 0.059 Uiso 1 1 calc R U . . .
C9 C 0.7682(4) 0.3459(3) 0.3560(2) 0.0413(7) Uani 1 1 d . . . . .
H9 H 0.738037 0.260839 0.315735 0.050 Uiso 1 1 calc R U . . .
C10 C 0.8546(4) 0.4655(3) 0.3359(2) 0.0482(7) Uani 1 1 d . . . . .
C19 C 0.3548(5) 0.3215(4) 1.3074(2) 0.0507(8) Uani 1 1 d . . . . .
H19 H 0.355023 0.312459 1.365826 0.061 Uiso 1 1 calc R U . . .
C23 C 0.9360(4) 0.2558(4) 1.0779(3) 0.0603(10) Uani 1 1 d . . . . .
H23A H 0.953644 0.307364 1.137682 0.090 Uiso 1 1 calc R U . . .
H23B H 0.960645 0.319379 1.039428 0.090 Uiso 1 1 calc R U . . .
H23C H 0.998352 0.203353 1.076711 0.090 Uiso 1 1 calc R U . . .
C11 C 0.8954(5) 0.5891(4) 0.3926(3) 0.0621(10) Uani 1 1 d . . . . .
H11 H 0.952924 0.671324 0.378181 0.074 Uiso 1 1 calc R U . . .
C13 C 0.7689(7) 0.4743(4) 0.4915(3) 0.0819(16) Uani 1 1 d . . . . .
H13 H 0.740983 0.478659 0.545949 0.098 Uiso 1 1 calc R U . . .
C12 C 0.8528(8) 0.5929(4) 0.4696(3) 0.098(2) Uani 1 1 d . . . . .
H12 H 0.881157 0.678447 0.509008 0.117 Uiso 1 1 calc R U . . .
O12 O 1.1325(2) 0.6758(2) 0.24525(15) 0.0424(5) Uani 1 1 d . . . . .
O14 O -0.0861(4) -0.3176(3) 0.1093(2) 0.0780(9) Uani 1 1 d . . . . .
O13 O 0.2921(4) 0.5411(3) 1.0063(2) 0.0785(10) Uani 1 1 d . . . . .

loop_
_atom_site_aniso_label
_atom_site_aniso_U_11
_atom_site_aniso_U_22
_atom_site_aniso_U_33
_atom_site_aniso_U_23
_atom_site_aniso_U_13
_atom_site_aniso_U_12
Cu1 0.0341(2) 0.0346(2) 0.0161(2) 0.00659(14) 0.00509(14) 0.02217(16)
Cu2 0.0361(2) 0.0304(2) 0.0170(2) 0.00637(14) 0.00564(15) 0.02139(16)
O8 0.0575(12) 0.0381(10) 0.0256(10) 0.0109(8) 0.0143(8) 0.0335(9)
O2 0.0365(9) 0.0419(10) 0.0248(9) 0.0037(8) 0.0021(7) 0.0250(8)
O5 0.0446(10) 0.0355(10) 0.0284(10) 0.0084(8) 0.0123(8) 0.0201(8)
O1 0.0468(11) 0.0636(13) 0.0212(9) 0.0050(9) 0.0021(8) 0.0394(10)
O7 0.0838(16) 0.0489(12) 0.0239(10) 0.0141(9) 0.0195(10) 0.0496(12)
O4 0.0662(13) 0.0381(10) 0.0267(10) 0.0107(8) 0.0164(9) 0.0263(10)
O11 0.0369(10) 0.0502(12) 0.0413(12) 0.0189(10) 0.0004(9) 0.0192(9)
N2 0.0373(11) 0.0331(11) 0.0191(10) 0.0074(8) 0.0068(8) 0.0216(9)
O3 0.0577(13) 0.0618(14) 0.0312(11) 0.0057(10) -0.0035(9) 0.0378(11)
O10 0.0405(11) 0.0420(11) 0.0461(13) 0.0195(9) -0.0005(9) 0.0143(9)
O9 0.0625(14) 0.0424(11) 0.0563(14) 0.0050(10) 0.0123(11) 0.0378(11)
N1 0.0366(11) 0.0341(11) 0.0182(10) 0.0067(8) 0.0063(8) 0.0210(9)
C24 0.0374(13) 0.0329(12) 0.0193(12) 0.0057(9) 0.0062(9) 0.0219(10)
C21 0.0389(13) 0.0308(12) 0.0207(12) 0.0059(9) 0.0062(10) 0.0200(10)
O6 0.115(3) 0.0574(16) 0.070(2) 0.0135(14) 0.0583(19) 0.0077(16)
C7 0.0343(12) 0.0351(13) 0.0234(12) 0.0095(10) 0.0047(10) 0.0201(10)
C15 0.0376(13) 0.0314(12) 0.0258(13) 0.0046(10) 0.0088(10) 0.0191(10)
C1 0.0340(12) 0.0322(12) 0.0277(13) 0.0083(10) 0.0032(10) 0.0183(10)
C27 0.0451(14) 0.0368(13) 0.0241(13) 0.0117(10) 0.0077(11) 0.0255(12)
C25 0.0460(14) 0.0385(13) 0.0244(13) 0.0073(10) 0.0116(11) 0.0267(12)
C26 0.0502(16) 0.0402(14) 0.0318(15) 0.0102(11) 0.0120(12) 0.0316(13)
C16 0.0439(14) 0.0341(13) 0.0278(13) 0.0054(11) 0.0082(11) 0.0217(11)
C14 0.0377(13) 0.0374(13) 0.0267(13) 0.0105(11) 0.0048(10) 0.0214(11)
C17 0.0425(15) 0.0345(13) 0.0409(16) 0.0036(12) 0.0110(12) 0.0211(12)
C2 0.0380(14) 0.0386(14) 0.0307(14) 0.0070(11) 0.0030(11) 0.0215(11)
C22 0.0380(14) 0.0412(15) 0.0368(15) 0.0069(12) 0.0051(12) 0.0199(12)
C20 0.0570(17) 0.0390(14) 0.0301(15) 0.0094(12) 0.0141(13) 0.0266(13)
C3 0.0395(14) 0.0395(14) 0.0321(14) 0.0047(11) -0.0030(11) 0.0202(12)
C4 0.0367(14) 0.0480(16) 0.0428(17) 0.0058(13) -0.0015(12) 0.0244(13)
C6 0.0389(14) 0.0428(15) 0.0323(15) 0.0065(12) 0.0065(11) 0.0207(12)
C8 0.0512(16) 0.0372(14) 0.0298(14) 0.0107(11) 0.0088(12) 0.0218(12)
C5 0.0394(15) 0.0508(17) 0.0443(17) 0.0054(14) 0.0069(13) 0.0264(13)
C18 0.071(2) 0.0485(17) 0.0429(18) 0.0038(14) 0.0275(16) 0.0360(16)
C9 0.0509(17) 0.0375(14) 0.0382(16) 0.0095(12) 0.0150(13) 0.0183(13)
C10 0.0561(19) 0.0461(17) 0.0456(18) 0.0150(14) 0.0190(15) 0.0191(15)
C19 0.083(2) 0.0517(18) 0.0331(16) 0.0125(14) 0.0281(16) 0.0369(18)
C23 0.0428(17) 0.060(2) 0.068(3) 0.0175(19) 0.0022(16) 0.0120(16)
C11 0.084(3) 0.0364(16) 0.060(2) 0.0149(16) 0.021(2) 0.0134(17)
C13 0.149(5) 0.0431(19) 0.044(2) 0.0066(16) 0.044(3) 0.019(2)
C12 0.175(6) 0.0371(19) 0.062(3) 0.0035(18) 0.049(3) 0.015(3)
O12 0.0421(11) 0.0407(11) 0.0476(12) 0.0064(9) 0.0121(9) 0.0209(9)
O14 0.083(2) 0.0672(18) 0.072(2) -0.0016(15) -0.0064(16) 0.0334(16)
O13 0.113(3) 0.0443(14) 0.0582(17) 0.0182(12) -0.0156(16) 0.0209(15)

_geom_special_details            
;
 All esds (except the esd in the dihedral angle between two l.s. planes)
 are estimated using the full covariance matrix.  The cell esds are taken
 into account individually in the estimation of esds in distances, angles
 and torsion angles; correlations between esds in cell parameters are only
 used when they are defined by crystal symmetry.  An approximate (isotropic)
 treatment of cell esds is used for estimating esds involving l.s. planes.
;
loop_
_geom_bond_atom_site_label_1
_geom_bond_atom_site_label_2
_geom_bond_distance
_geom_bond_site_symmetry_2
_geom_bond_publ_flag
Cu1 Cu1 2.6185(7) 2_656 ?
Cu1 O2 1.9847(18) 2_656 ?
Cu1 O5 1.967(2) 2_656 ?
Cu1 O1 1.9666(19) . ?
Cu1 O4 1.952(2) . ?
Cu1 N1 2.184(2) . ?
Cu2 Cu2 2.6014(7) 2_657 ?
Cu2 O8 1.9600(18) 2_657 ?
Cu2 O7 1.9451(19) . ?
Cu2 O11 1.989(2) 2_657 ?
Cu2 N2 2.190(2) . ?
Cu2 O10 1.979(2) . ?
O8 C21 1.265(3) . ?
O2 C7 1.269(3) . ?
O5 C14 1.264(3) . ?
O1 C7 1.252(3) . ?
O7 C21 1.256(3) . ?
O4 C14 1.260(3) . ?
O11 C22 1.260(4) . ?
N2 C24 1.328(3) . ?
N2 C25 1.341(3) . ?
O3 C3 1.373(4) . ?
O10 C22 1.255(4) . ?
O9 C17 1.365(4) . ?
N1 C24 1.330(3) . ?
N1 C27 1.342(3) . ?
C24 H24 0.9500 . ?
C21 C15 1.490(3) . ?
O6 C10 1.369(4) . ?
C7 C1 1.491(3) . ?
C15 C16 1.398(4) . ?
C15 C20 1.384(4) . ?
C1 C2 1.389(4) . ?
C1 C6 1.383(4) . ?
C27 H27 0.9500 . ?
C27 C26 1.381(4) . ?
C25 H25 0.9500 . ?
C25 C26 1.381(4) . ?
C26 H26 0.9500 . ?
C16 H16 0.9500 . ?
C16 C17 1.382(4) . ?
C14 C8 1.490(4) . ?
C17 C18 1.385(5) . ?
C2 H2 0.9500 . ?
C2 C3 1.388(4) . ?
C22 C23 1.501(5) . ?
C20 H20 0.9500 . ?
C20 C19 1.390(4) . ?
C3 C4 1.387(4) . ?
C4 H4 0.9500 . ?
C4 C5 1.383(5) . ?
C6 H6 0.9500 . ?
C6 C5 1.386(4) . ?
C8 C9 1.385(4) . ?
C8 C13 1.371(5) . ?
C5 H5 0.9500 . ?
C18 H18 0.9500 . ?
C18 C19 1.382(5) . ?
C9 H9 0.9500 . ?
C9 C10 1.384(5) . ?
C10 C11 1.372(5) . ?
C19 H19 0.9500 . ?
C23 H23A 0.9800 . ?
C23 H23B 0.9800 . ?
C23 H23C 0.9800 . ?
C11 H11 0.9500 . ?
C11 C12 1.358(6) . ?
C13 H13 0.9500 . ?
C13 C12 1.382(6) . ?
C12 H12 0.9500 . ?

loop_
_geom_angle_atom_site_label_1
_geom_angle_atom_site_label_2
_geom_angle_atom_site_label_3
_geom_angle
_geom_angle_site_symmetry_1
_geom_angle_site_symmetry_3
_geom_angle_publ_flag
O2 Cu1 Cu1 87.31(5) 2_656 2_656 ?
O2 Cu1 N1 94.79(8) 2_656 . ?
O5 Cu1 Cu1 82.40(6) 2_656 2_656 ?
O5 Cu1 O2 88.26(8) 2_656 2_656 ?
O5 Cu1 N1 92.29(8) 2_656 . ?
O1 Cu1 Cu1 81.53(6) . 2_656 ?
O1 Cu1 O2 168.80(8) . 2_656 ?
O1 Cu1 O5 91.28(9) . 2_656 ?
O1 Cu1 N1 96.42(8) . . ?
O4 Cu1 Cu1 86.44(6) . 2_656 ?
O4 Cu1 O2 89.00(9) . 2_656 ?
O4 Cu1 O5 168.61(8) . 2_656 ?
O4 Cu1 O1 89.27(10) . . ?
O4 Cu1 N1 98.95(8) . . ?
N1 Cu1 Cu1 174.24(6) . 2_656 ?
O8 Cu2 Cu2 82.82(6) 2_657 2_657 ?
O8 Cu2 O11 91.68(10) 2_657 2_657 ?
O8 Cu2 N2 94.51(8) 2_657 . ?
O8 Cu2 O10 91.31(10) 2_657 . ?
O7 Cu2 Cu2 86.37(6) . 2_657 ?
O7 Cu2 O8 169.20(8) . 2_657 ?
O7 Cu2 O11 87.13(11) . 2_657 ?
O7 Cu2 N2 96.29(8) . . ?
O7 Cu2 O10 87.74(11) . . ?
O11 Cu2 Cu2 83.81(6) 2_657 2_657 ?
O11 Cu2 N2 95.32(8) 2_657 . ?
N2 Cu2 Cu2 177.16(6) . 2_657 ?
O10 Cu2 Cu2 84.96(6) . 2_657 ?
O10 Cu2 O11 167.92(9) . 2_657 ?
O10 Cu2 N2 96.11(9) . . ?
C21 O8 Cu2 124.59(17) . 2_657 ?
C7 O2 Cu1 118.84(16) . 2_656 ?
C14 O5 Cu1 124.97(18) . 2_656 ?
C7 O1 Cu1 126.97(17) . . ?
C21 O7 Cu2 121.45(17) . . ?
C14 O4 Cu1 121.15(18) . . ?
C22 O11 Cu2 123.84(18) . 2_657 ?
C24 N2 Cu2 118.13(16) . . ?
C24 N2 C25 116.7(2) . . ?
C25 N2 Cu2 124.77(17) . . ?
C22 O10 Cu2 123.2(2) . . ?
C24 N1 Cu1 117.10(16) . . ?
C24 N1 C27 116.9(2) . . ?
C27 N1 Cu1 125.60(18) . . ?
N2 C24 N1 126.0(2) . . ?
N2 C24 H24 117.0 . . ?
N1 C24 H24 117.0 . . ?
O8 C21 C15 118.2(2) . . ?
O7 C21 O8 124.7(2) . . ?
O7 C21 C15 117.1(2) . . ?
O2 C7 C1 117.9(2) . . ?
O1 C7 O2 125.1(2) . . ?
O1 C7 C1 117.0(2) . . ?
C16 C15 C21 118.6(2) . . ?
C20 C15 C21 121.2(2) . . ?
C20 C15 C16 120.2(2) . . ?
C2 C1 C7 120.4(2) . . ?
C6 C1 C7 118.9(2) . . ?
C6 C1 C2 120.6(2) . . ?
N1 C27 H27 119.3 . . ?
N1 C27 C26 121.5(2) . . ?
C26 C27 H27 119.3 . . ?
N2 C25 H25 119.1 . . ?
N2 C25 C26 121.7(2) . . ?
C26 C25 H25 119.1 . . ?
C27 C26 H26 121.4 . . ?
C25 C26 C27 117.2(2) . . ?
C25 C26 H26 121.4 . . ?
C15 C16 H16 120.1 . . ?
C17 C16 C15 119.9(3) . . ?
C17 C16 H16 120.1 . . ?
O5 C14 C8 117.5(2) . . ?
O4 C14 O5 124.9(3) . . ?
O4 C14 C8 117.5(2) . . ?
O9 C17 C16 121.5(3) . . ?
O9 C17 C18 118.4(3) . . ?
C16 C17 C18 120.0(3) . . ?
C1 C2 H2 120.5 . . ?
C3 C2 C1 119.1(3) . . ?
C3 C2 H2 120.5 . . ?
O11 C22 C23 117.8(3) . . ?
O10 C22 O11 123.7(3) . . ?
O10 C22 C23 118.4(3) . . ?
C15 C20 H20 120.4 . . ?
C15 C20 C19 119.2(3) . . ?
C19 C20 H20 120.4 . . ?
O3 C3 C2 117.8(3) . . ?
O3 C3 C4 121.6(3) . . ?
C4 C3 C2 120.6(3) . . ?
C3 C4 H4 120.2 . . ?
C5 C4 C3 119.7(3) . . ?
C5 C4 H4 120.2 . . ?
C1 C6 H6 120.1 . . ?
C1 C6 C5 119.8(3) . . ?
C5 C6 H6 120.1 . . ?
C9 C8 C14 120.7(3) . . ?
C13 C8 C14 120.2(3) . . ?
C13 C8 C9 119.1(3) . . ?
C4 C5 C6 120.3(3) . . ?
C4 C5 H5 119.9 . . ?
C6 C5 H5 119.9 . . ?
C17 C18 H18 120.0 . . ?
C19 C18 C17 119.9(3) . . ?
C19 C18 H18 120.0 . . ?
C8 C9 H9 120.0 . . ?
C10 C9 C8 120.0(3) . . ?
C10 C9 H9 120.0 . . ?
O6 C10 C9 117.8(3) . . ?
O6 C10 C11 121.8(3) . . ?
C11 C10 C9 120.4(3) . . ?
C20 C19 H19 119.6 . . ?
C18 C19 C20 120.7(3) . . ?
C18 C19 H19 119.6 . . ?
C22 C23 H23A 109.5 . . ?
C22 C23 H23B 109.5 . . ?
C22 C23 H23C 109.5 . . ?
H23A C23 H23B 109.5 . . ?
H23A C23 H23C 109.5 . . ?
H23B C23 H23C 109.5 . . ?
C10 C11 H11 120.3 . . ?
C12 C11 C10 119.4(4) . . ?
C12 C11 H11 120.3 . . ?
C8 C13 H13 120.0 . . ?
C8 C13 C12 120.1(4) . . ?
C12 C13 H13 120.0 . . ?
C11 C12 C13 121.0(4) . . ?
C11 C12 H12 119.5 . . ?
C13 C12 H12 119.5 . . ?

loop_
_geom_torsion_atom_site_label_1
_geom_torsion_atom_site_label_2
_geom_torsion_atom_site_label_3
_geom_torsion_atom_site_label_4
_geom_torsion
_geom_torsion_site_symmetry_1
_geom_torsion_site_symmetry_2
_geom_torsion_site_symmetry_3
_geom_torsion_site_symmetry_4
_geom_torsion_publ_flag
Cu1 O2 C7 O1 -6.6(4) 2_656 . . . ?
Cu1 O2 C7 C1 172.05(18) 2_656 . . . ?
Cu1 O5 C14 O4 -3.9(4) 2_656 . . . ?
Cu1 O5 C14 C8 175.12(18) 2_656 . . . ?
Cu1 O1 C7 O2 5.7(4) . . . . ?
Cu1 O1 C7 C1 -173.04(18) . . . . ?
Cu1 O4 C14 O5 0.7(4) . . . . ?
Cu1 O4 C14 C8 -178.31(19) . . . . ?
Cu1 N1 C24 N2 -173.4(2) . . . . ?
Cu1 N1 C27 C26 172.8(2) . . . . ?
Cu2 O8 C21 O7 -2.3(4) 2_657 . . . ?
Cu2 O8 C21 C15 176.41(18) 2_657 . . . ?
Cu2 O7 C21 O8 2.3(4) . . . . ?
Cu2 O7 C21 C15 -176.50(18) . . . . ?
Cu2 O11 C22 O10 -5.5(4) 2_657 . . . ?
Cu2 O11 C22 C23 173.8(2) 2_657 . . . ?
Cu2 N2 C24 N1 172.7(2) . . . . ?
Cu2 N2 C25 C26 -171.2(2) . . . . ?
Cu2 O10 C22 O11 -0.8(4) . . . . ?
Cu2 O10 C22 C23 179.9(2) . . . . ?
O8 C21 C15 C16 -177.2(3) . . . . ?
O8 C21 C15 C20 2.2(4) . . . . ?
O2 C7 C1 C2 -13.5(4) . . . . ?
O2 C7 C1 C6 170.5(3) . . . . ?
O5 C14 C8 C9 3.4(4) . . . . ?
O5 C14 C8 C13 -174.8(4) . . . . ?
O1 C7 C1 C2 165.3(3) . . . . ?
O1 C7 C1 C6 -10.7(4) . . . . ?
O7 C21 C15 C16 1.6(4) . . . . ?
O7 C21 C15 C20 -178.9(3) . . . . ?
O4 C14 C8 C9 -177.5(3) . . . . ?
O4 C14 C8 C13 4.3(5) . . . . ?
N2 C25 C26 C27 -1.3(4) . . . . ?
O3 C3 C4 C5 177.8(3) . . . . ?
O9 C17 C18 C19 -178.5(3) . . . . ?
N1 C27 C26 C25 0.3(4) . . . . ?
C24 N2 C25 C26 1.4(4) . . . . ?
C24 N1 C27 C26 0.6(4) . . . . ?
C21 C15 C16 C17 178.8(3) . . . . ?
C21 C15 C20 C19 -179.3(3) . . . . ?
O6 C10 C11 C12 178.8(5) . . . . ?
C7 C1 C2 C3 -175.3(3) . . . . ?
C7 C1 C6 C5 175.5(3) . . . . ?
C15 C16 C17 O9 179.2(3) . . . . ?
C15 C16 C17 C18 0.5(5) . . . . ?
C15 C20 C19 C18 0.6(6) . . . . ?
C1 C2 C3 O3 -179.0(3) . . . . ?
C1 C2 C3 C4 0.5(4) . . . . ?
C1 C6 C5 C4 -0.8(5) . . . . ?
C27 N1 C24 N2 -0.5(4) . . . . ?
C25 N2 C24 N1 -0.4(4) . . . . ?
C16 C15 C20 C19 0.2(5) . . . . ?
C16 C17 C18 C19 0.3(5) . . . . ?
C14 C8 C9 C10 -177.3(3) . . . . ?
C14 C8 C13 C12 178.6(5) . . . . ?
C17 C18 C19 C20 -0.8(6) . . . . ?
C2 C1 C6 C5 -0.5(4) . . . . ?
C2 C3 C4 C5 -1.7(5) . . . . ?
C20 C15 C16 C17 -0.7(4) . . . . ?
C3 C4 C5 C6 1.9(5) . . . . ?
C6 C1 C2 C3 0.6(4) . . . . ?
C8 C9 C10 O6 -179.3(3) . . . . ?
C8 C9 C10 C11 -1.7(6) . . . . ?
C8 C13 C12 C11 -0.7(10) . . . . ?
C9 C8 C13 C12 0.3(8) . . . . ?
C9 C10 C11 C12 1.4(7) . . . . ?
C10 C11 C12 C13 -0.1(10) . . . . ?
C13 C8 C9 C10 0.9(6) . . . . ?

_shelx_res_file                  
;
TITL 00_a.res in P-1
    00.res
    created by SHELXL-2018/3 at 16:58:23 on 13-Sep-2023
REM Old TITL 00 in P-1 #2
REM SHELXT solution in P-1
REM R1 0.130, Rweak 0.007, Alpha 0.061, Orientation as input
REM Formula found by SHELXT: C28 N6 O9 Cu2
CELL 1.54184 9.9417 10.7906 15.9286 98.869 98.98 111.275
ZERR 2 0.0002 0.0002 0.0003 0.002 0.002 0.002
LATT 1
SFAC C H N O Cu
UNIT 54 56 4 28 4

L.S. 10
PLAN  10
SIZE 0.17 0.15 0.1
TEMP -100(2)
CONF
BOND $H
list 4
MORE -1
fmap 2
acta
REM <olex2.extras>
REM <HklSrc "%.\\00.hkl">
REM </olex2.extras>

WGHT    0.077500    1.584100
FVAR       0.51416
CU1   5    0.488474    0.071957    0.570536    11.00000    0.03406    0.03455 =
         0.01608    0.00659    0.00509    0.02217
CU2   5    0.481719    0.067193    0.941080    11.00000    0.03609    0.03038 =
         0.01702    0.00637    0.00564    0.02139
O8    4    0.470868    0.067895    1.131783    11.00000    0.05748    0.03807 =
         0.02561    0.01089    0.01428    0.03353
O2    4    0.320123   -0.072490    0.370339    11.00000    0.03650    0.04193 =
         0.02478    0.00366    0.00210    0.02501
O5    4    0.611176    0.110019    0.407399    11.00000    0.04464    0.03548 =
         0.02841    0.00842    0.01231    0.02009
O1    4    0.306005    0.053562    0.491382    11.00000    0.04685    0.06357 =
         0.02119    0.00500    0.00214    0.03938
O7    4    0.439534    0.183040    1.030453    11.00000    0.08378    0.04889 =
         0.02394    0.01414    0.01951    0.04962
O4    4    0.598737    0.233088    0.530389    11.00000    0.06622    0.03813 =
         0.02672    0.01072    0.01644    0.02632
O11   4    0.729935    0.060347    1.082318    11.00000    0.03694    0.05017 =
         0.04133    0.01894    0.00038    0.01923
N2    3    0.449230    0.171467    0.836890    11.00000    0.03733    0.03315 =
         0.01911    0.00736    0.00682    0.02160
O3    4   -0.062720   -0.039593    0.139030    11.00000    0.05766    0.06180 =
         0.03124    0.00571   -0.00345    0.03781
O10   4    0.694827    0.184011    0.988602    11.00000    0.04049    0.04200 =
         0.04606    0.01953   -0.00054    0.01429
O9    4    0.274795    0.533250    1.167294    11.00000    0.06251    0.04237 =
         0.05635    0.00499    0.01234    0.03781
N1    3    0.450477    0.173581    0.688591    11.00000    0.03664    0.03409 =
         0.01819    0.00668    0.00633    0.02097
C24   1    0.478184    0.131590    0.761111    11.00000    0.03740    0.03286 =
         0.01929    0.00572    0.00616    0.02186
AFIX  43
H24   2    0.522787    0.067148    0.758464    11.00000   -1.20000
AFIX   0
C21   1    0.439761    0.161356    1.105688    11.00000    0.03890    0.03085 =
         0.02072    0.00586    0.00622    0.02003
O6    4    0.892230    0.456000    0.256781    11.00000    0.11540    0.05736 =
         0.07038    0.01353    0.05832    0.00768
C7    1    0.260543   -0.005058    0.412093    11.00000    0.03434    0.03506 =
         0.02336    0.00947    0.00472    0.02011
C15   1    0.397332    0.251135    1.167562    11.00000    0.03757    0.03141 =
         0.02583    0.00463    0.00882    0.01910
C1    1    0.127795    0.008433    0.363142    11.00000    0.03401    0.03217 =
         0.02765    0.00833    0.00321    0.01831
C27   1    0.386347    0.263724    0.692344    11.00000    0.04512    0.03680 =
         0.02407    0.01172    0.00768    0.02548
AFIX  43
H27   2    0.363998    0.295395    0.641646    11.00000   -1.20000
AFIX   0
C25   1    0.387231    0.263123    0.840360    11.00000    0.04602    0.03851 =
         0.02442    0.00734    0.01161    0.02674
AFIX  43
H25   2    0.366942    0.295636    0.893848    11.00000   -1.20000
AFIX   0
C26   1    0.352095    0.311504    0.768243    11.00000    0.05018    0.04025 =
         0.03177    0.01019    0.01203    0.03163
AFIX  43
H26   2    0.306271    0.375009    0.770728    11.00000   -1.20000
AFIX   0
C16   1    0.356427    0.350764    1.138063    11.00000    0.04392    0.03405 =
         0.02780    0.00537    0.00821    0.02174
AFIX  43
H16   2    0.357935    0.361337    1.080057    11.00000   -1.20000
AFIX   0
C14   1    0.638381    0.221933    0.459187    11.00000    0.03774    0.03741 =
         0.02667    0.01052    0.00478    0.02140
C17   1    0.313801    0.433823    1.193462    11.00000    0.04247    0.03452 =
         0.04089    0.00361    0.01095    0.02111
C2    1    0.090527   -0.025877    0.272438    11.00000    0.03800    0.03860 =
         0.03074    0.00701    0.00298    0.02149
AFIX  43
H2    2    0.144790   -0.064615    0.240846    11.00000   -1.20000
AFIX   0
C22   1    0.775762    0.159975    1.047117    11.00000    0.03804    0.04119 =
         0.03680    0.00686    0.00513    0.01992
C20   1    0.396775    0.236391    1.252291    11.00000    0.05704    0.03897 =
         0.03010    0.00943    0.01410    0.02660
AFIX  43
H20   2    0.424756    0.168940    1.272543    11.00000   -1.20000
AFIX   0
C3    1   -0.027075   -0.002783    0.228603    11.00000    0.03949    0.03947 =
         0.03212    0.00471   -0.00297    0.02019
C4    1   -0.105813    0.054676    0.274493    11.00000    0.03670    0.04797 =
         0.04284    0.00577   -0.00152    0.02438
AFIX  43
H4    2   -0.184420    0.072532    0.244070    11.00000   -1.20000
AFIX   0
C6    1    0.048097    0.063575    0.409299    11.00000    0.03888    0.04284 =
         0.03226    0.00652    0.00646    0.02070
AFIX  43
H6    2    0.073728    0.086119    0.471324    11.00000   -1.20000
AFIX   0
C8    1    0.725838    0.350275    0.434840    11.00000    0.05123    0.03718 =
         0.02984    0.01067    0.00884    0.02183
C5    1   -0.069316    0.085855    0.364783    11.00000    0.03944    0.05084 =
         0.04428    0.00540    0.00692    0.02641
AFIX  43
H5    2   -0.124943    0.122690    0.396419    11.00000   -1.20000
AFIX   0
C18   1    0.312676    0.419000    1.278216    11.00000    0.07056    0.04846 =
         0.04293    0.00384    0.02751    0.03605
AFIX  43
H18   2    0.282988    0.475832    1.316231    11.00000   -1.20000
AFIX   0
C9    1    0.768246    0.345918    0.355994    11.00000    0.05086    0.03747 =
         0.03822    0.00946    0.01503    0.01830
AFIX  43
H9    2    0.738037    0.260839    0.315735    11.00000   -1.20000
AFIX   0
C10   1    0.854613    0.465505    0.335890    11.00000    0.05608    0.04610 =
         0.04557    0.01501    0.01898    0.01908
C19   1    0.354775    0.321474    1.307415    11.00000    0.08272    0.05168 =
         0.03314    0.01248    0.02813    0.03694
AFIX  43
H19   2    0.355023    0.312459    1.365826    11.00000   -1.20000
AFIX   0
C23   1    0.936000    0.255833    1.077905    11.00000    0.04284    0.06000 =
         0.06788    0.01750    0.00225    0.01196
AFIX 137
H23A  2    0.953644    0.307364    1.137682    11.00000   -1.50000
H23B  2    0.960645    0.319379    1.039428    11.00000   -1.50000
H23C  2    0.998352    0.203353    1.076711    11.00000   -1.50000
AFIX   0
C11   1    0.895408    0.589126    0.392621    11.00000    0.08402    0.03636 =
         0.05959    0.01489    0.02101    0.01341
AFIX  43
H11   2    0.952924    0.671324    0.378181    11.00000   -1.20000
AFIX   0
C13   1    0.768883    0.474277    0.491530    11.00000    0.14873    0.04309 =
         0.04387    0.00662    0.04374    0.01935
AFIX  43
H13   2    0.740983    0.478659    0.545949    11.00000   -1.20000
AFIX   0
C12   1    0.852825    0.592924    0.469603    11.00000    0.17541    0.03706 =
         0.06184    0.00349    0.04906    0.01547
AFIX  43
H12   2    0.881157    0.678447    0.509008    11.00000   -1.20000
AFIX   0
O12   4    1.132513    0.675842    0.245249    11.00000    0.04211    0.04075 =
         0.04756    0.00643    0.01209    0.02094
O14   4   -0.086078   -0.317555    0.109294    11.00000    0.08297    0.06718 =
         0.07225   -0.00162   -0.00641    0.03345

O13   4    0.292143    0.541108    1.006266    11.00000    0.11346    0.04428 =
         0.05823    0.01822   -0.01560    0.02094
HKLF 4


REM  00_a.res in P-1
REM wR2 = 0.1315, GooF = S = 1.102, Restrained GooF = 1.102 for all data
REM R1 = 0.0435 for 5698 Fo > 4sig(Fo) and 0.0446 for all 5978 data
REM 407 parameters refined using 0 restraints

END

WGHT      0.0775      1.5842

REM Highest difference peak  0.941,  deepest hole -0.821,  1-sigma level  0.127
Q1    1   0.2186  0.4764  0.9468  11.00000  0.05    0.94
Q2    1   0.9793  0.5380  0.2603  11.00000  0.05    0.63
Q3    1   0.9633  0.4596  0.3036  11.00000  0.05    0.63
Q4    1   1.1913  0.6438  0.2322  11.00000  0.05    0.58
Q5    1  -0.1404 -0.0172  0.1126  11.00000  0.05    0.57
Q6    1   1.2035  0.7500  0.2875  11.00000  0.05    0.55
Q7    1   0.0030 -0.3028  0.1607  11.00000  0.05    0.54
Q8    1  -0.0819 -0.2149  0.1074  11.00000  0.05    0.45
Q9    1   0.1950  0.5450  1.0140  11.00000  0.05    0.42
Q10   1  -0.0898 -0.3929  0.1572  11.00000  0.05    0.40
;
_shelx_res_checksum              30347
_olex2_submission_special_instructions 'No special instructions were received'
_oxdiff_exptl_absorpt_empirical_details 
;
Empirical correction (ABSPACK) includes:
- Absorption correction using spherical harmonics
- Frame scaling
- Detector area scaling
;
_oxdiff_exptl_absorpt_empirical_full_max 1.305
_oxdiff_exptl_absorpt_empirical_full_min 0.685
####################################################################### 
# 
# This file contains crystal structure data downloaded from the 
# Cambridge Structural Database (CSD) hosted by the Cambridge 
# Crystallographic Data Centre (CCDC).
# 
# Full information about CCDC data access policies and citation 
# guidelines are available at http://www.ccdc.cam.ac.uk/access/V1 
# 
# Audit and citation data items may have been added by the CCDC. 
# Please retain this information to preserve the provenance of 
# this file and to allow appropriate attribution of the data. 
# 
#######################################################################

data_1DCuCP
_database_code_depnum_ccdc_archive 'CCDC 2428330'
loop_
_audit_author_name
_audit_author_address
'Shin-ichiro Noro and Hiroyasu Sato'
;Hokkaido University
Japan
;
_audit_update_record             
;
2025-03-03 deposited with the CCDC.	2025-08-27 downloaded from the CCDC.
;
_audit_creation_date             2024-10-29
_audit_creation_method           
;
Olex2 1.5
(compiled 2024.02.16 svn.r378c4104 for OlexSys, GUI svn.r6928)
;
_shelx_SHELXL_version_number     2018/3
_chemical_name_common            ?
_chemical_name_systematic        ?
_chemical_formula_moiety         'C27 H22 Cu2 N2 O11'
_chemical_formula_sum            'C27 H22 Cu2 N2 O11'
_chemical_formula_weight         677.57
_chemical_melting_point          ?
_chemical_oxdiff_formula         'C H N O Cu'
loop_
_atom_type_symbol
_atom_type_description
_atom_type_scat_dispersion_real
_atom_type_scat_dispersion_imag
_atom_type_scat_source
C C 0.0000 0.0000 'International Tables Vol C Tables 4.2.6.8 and 6.1.1.4'
H H 0.0000 0.0000 'International Tables Vol C Tables 4.2.6.8 and 6.1.1.4'
Cu Cu 0.0000 0.0000 'International Tables Vol C Tables 4.2.6.8 and 6.1.1.4'
N N 0.0000 0.0000 'International Tables Vol C Tables 4.2.6.8 and 6.1.1.4'
O O 0.0000 0.0000 'International Tables Vol C Tables 4.2.6.8 and 6.1.1.4'

_diffrn_oxdiff_scatteringfactors_ed 
;
UCLA (2022) https://srv.mbi.ucla.edu/faes/data
;
_shelx_space_group_comment       
;
The symmetry employed for this shelxl refinement is uniquely defined
by the following loop, which should always be used as a source of
symmetry information in preference to the above space-group names.
They are only intended as comments.
;
_space_group_crystal_system      triclinic
_space_group_IT_number           2
_space_group_name_H-M_alt        'P -1'
_space_group_name_Hall           '-P 1'
loop_
_space_group_symop_operation_xyz
'x, y, z'
'-x, -y, -z'

_cell_length_a                   9.462(3)
_cell_length_b                   9.915(3)
_cell_length_c                   15.687(3)
_cell_angle_alpha                94.47(2)
_cell_angle_beta                 94.64(2)
_cell_angle_gamma                111.54(3)
_cell_volume                     1355.2(7)
_cell_formula_units_Z            2
_cell_measurement_reflns_used    694
_cell_measurement_temperature    293
_cell_measurement_theta_max      0.8730
_cell_measurement_theta_min      0.0780
_shelx_estimated_absorpt_T_max   ?
_shelx_estimated_absorpt_T_min   ?
_exptl_absorpt_coefficient_mu    0.000
_exptl_absorpt_correction_T_max  1.00000
_exptl_absorpt_correction_T_min  0.28368
_exptl_absorpt_correction_type   multi-scan
_exptl_absorpt_process_details   
;
CrysAlisPro 1.171.44.76a (Rigaku Oxford Diffraction, 2024)
Empirical absorption correction using spherical harmonics,
implemented in SCALE3 ABSPACK scaling algorithm.
;
_exptl_absorpt_special_details   ?
_exptl_crystal_colour            blue
_exptl_crystal_colour_primary    blue
_exptl_crystal_density_diffrn    1.660
_exptl_crystal_density_meas      ?
_exptl_crystal_density_method    ?
_exptl_crystal_description       block
_exptl_crystal_F_000             234
_exptl_crystal_size_max          0.0007
_exptl_crystal_size_mid          0.0003
_exptl_crystal_size_min          0.0001
_exptl_transmission_factor_max   ?
_exptl_transmission_factor_min   ?
_diffrn_reflns_av_R_equivalents  0.1967
_diffrn_reflns_av_unetI/netI     0.3250
_diffrn_reflns_Laue_measured_fraction_full 0.555
_diffrn_reflns_Laue_measured_fraction_max 0.552
_diffrn_reflns_limit_h_max       9
_diffrn_reflns_limit_h_min       -9
_diffrn_reflns_limit_k_max       12
_diffrn_reflns_limit_k_min       -12
_diffrn_reflns_limit_l_max       19
_diffrn_reflns_limit_l_min       -19
_diffrn_reflns_number            5778
_diffrn_reflns_point_group_measured_fraction_full 0.555
_diffrn_reflns_point_group_measured_fraction_max 0.552
_diffrn_reflns_theta_full        0.863
_diffrn_reflns_theta_max         0.899
_diffrn_reflns_theta_min         0.046
_diffrn_ambient_temperature      293
_diffrn_detector                 'Hybrid Pixel Array Detector'
_diffrn_detector_area_resol_mean 10.0000
_diffrn_detector_type            HyPix-ED
loop_
_diffrn_frame_id
_diffrn_frame_h
_diffrn_frame_k
_diffrn_frame_l
_diffrn_frame_start_angle
_diffrn_frame_end_angle
_diffrn_frame_scale
1 0.74867 0.35418 -1.00000 -50.000 -49.500 0.848
2 0.75536 0.34484 -1.00000 -49.500 -49.000 0.850
3 0.76205 0.33548 -1.00000 -49.000 -48.500 0.860
4 0.76875 0.32611 -1.00000 -48.500 -48.000 0.855
5 0.77546 0.31673 -1.00000 -48.000 -47.500 0.860
6 0.78217 0.30734 -1.00000 -47.500 -47.000 0.870
7 0.78890 0.29793 -1.00000 -47.000 -46.500 0.876
8 0.79564 0.28850 -1.00000 -46.500 -46.000 0.880
9 0.80240 0.27905 -1.00000 -46.000 -45.500 0.886
10 0.80917 0.26959 -1.00000 -45.500 -45.000 0.891
11 0.81595 0.26010 -1.00000 -45.000 -44.500 0.898
12 0.82275 0.25059 -1.00000 -44.500 -44.000 0.906
13 0.82957 0.24106 -1.00000 -44.000 -43.500 0.913
14 0.83641 0.23150 -1.00000 -43.500 -43.000 0.911
15 0.84327 0.22191 -1.00000 -43.000 -42.500 0.917
16 0.85014 0.21229 -1.00000 -42.500 -42.000 0.919
17 0.85704 0.20264 -1.00000 -42.000 -41.500 0.918
18 0.86397 0.19296 -1.00000 -41.500 -41.000 0.919
19 0.87091 0.18324 -1.00000 -41.000 -40.500 0.907
20 0.87789 0.17349 -1.00000 -40.500 -40.000 0.910
21 0.88489 0.16371 -1.00000 -40.000 -39.500 0.904
22 0.89191 0.15388 -1.00000 -39.500 -39.000 0.904
23 0.89897 0.14401 -1.00000 -39.000 -38.500 0.916
24 0.90615 0.13413 -1.00000 -38.500 -38.000 0.945
25 0.91325 0.12416 -1.00000 -38.000 -37.500 0.972
26 0.92047 0.11417 -1.00000 -37.500 -37.000 0.990
27 0.92769 0.10403 -1.00000 -37.000 -36.500 1.022
28 0.93492 0.09392 -1.00000 -36.500 -36.000 1.037
29 0.94215 0.08384 -1.00000 -36.000 -35.500 1.052
30 0.94942 0.07373 -1.00000 -35.500 -35.000 1.063
31 0.95679 0.06350 -1.00000 -35.000 -34.500 1.080
32 0.96417 0.05317 -1.00000 -34.500 -34.000 1.090
33 0.97164 0.04277 -1.00000 -34.000 -33.500 1.100
34 0.97912 0.03230 -1.00000 -33.500 -33.000 1.109
35 0.98660 0.02185 -1.00000 -33.000 -32.500 1.111
36 0.99412 0.01127 -1.00000 -32.500 -32.000 1.103
37 1.00000 0.00066 -0.99828 -32.000 -31.500 1.115
38 1.00000 -0.00994 -0.99071 -31.500 -31.000 1.126
39 1.00000 -0.02051 -0.98333 -31.000 -30.500 1.127
40 1.00000 -0.03096 -0.97589 -30.500 -30.000 1.117
41 1.00000 -0.04132 -0.96852 -30.000 -29.500 1.099
42 1.00000 -0.05157 -0.96109 -29.500 -29.000 1.076
43 1.00000 -0.06176 -0.95369 -29.000 -28.500 1.095
44 1.00000 -0.07186 -0.94640 -28.500 -28.000 1.112
45 1.00000 -0.08190 -0.93926 -28.000 -27.500 1.090
46 1.00000 -0.09187 -0.93219 -27.500 -27.000 1.092
47 1.00000 -0.10177 -0.92514 -27.000 -26.500 1.090
48 1.00000 -0.11158 -0.91793 -26.500 -26.000 1.075
49 1.00000 -0.12141 -0.91086 -26.000 -25.500 1.073
50 1.00000 -0.13116 -0.90388 -25.500 -25.000 1.070
51 1.00000 -0.14080 -0.89703 -25.000 -24.500 1.060
52 1.00000 -0.15037 -0.89018 -24.500 -24.000 1.076
53 1.00000 -0.15986 -0.88332 -24.000 -23.500 1.088
54 1.00000 -0.16943 -0.87650 -23.500 -23.000 1.097
55 1.00000 -0.17886 -0.86983 -23.000 -22.500 1.097
56 1.00000 -0.18826 -0.86307 -22.500 -22.000 1.111
57 1.00000 -0.19756 -0.85642 -22.000 -21.500 1.112
58 1.00000 -0.20684 -0.84972 -21.500 -21.000 1.098
59 1.00000 -0.21605 -0.84308 -21.000 -20.500 1.089
60 1.00000 -0.22521 -0.83649 -20.500 -20.000 1.079
61 1.00000 -0.23434 -0.82971 -20.000 -19.500 1.072
62 1.00000 -0.24342 -0.82310 -19.500 -19.000 1.057
63 1.00000 -0.25246 -0.81659 -19.000 -18.500 1.046
64 1.00000 -0.26145 -0.81010 -18.500 -18.000 1.043
65 1.00000 -0.27042 -0.80350 -18.000 -17.500 1.035
66 1.00000 -0.27937 -0.79710 -17.500 -17.000 1.035
67 1.00000 -0.28822 -0.79067 -17.000 -16.500 1.019
68 1.00000 -0.29710 -0.78400 -16.500 -16.000 1.019
69 1.00000 -0.30592 -0.77751 -16.000 -15.500 1.017
70 1.00000 -0.31471 -0.77121 -15.500 -15.000 1.013
71 1.00000 -0.32352 -0.76499 -15.000 -14.500 1.010
72 1.00000 -0.33230 -0.75883 -14.500 -14.000 0.999
73 1.00000 -0.34108 -0.75262 -14.000 -13.500 0.999
74 1.00000 -0.34980 -0.74642 -13.500 -13.000 1.002
75 1.00000 -0.35860 -0.74025 -13.000 -12.500 0.996
76 1.00000 -0.36731 -0.73408 -12.500 -12.000 0.992
77 1.00000 -0.37605 -0.72798 -12.000 -11.500 0.994
78 1.00000 -0.38469 -0.72177 -11.500 -11.000 0.997
79 1.00000 -0.39335 -0.71557 -11.000 -10.500 0.994
80 1.00000 -0.40203 -0.70947 -10.500 -10.000 0.992
81 1.00000 -0.41066 -0.70337 -10.000 -9.500 0.985
82 1.00000 -0.41930 -0.69713 -9.500 -9.000 0.984
83 1.00000 -0.42799 -0.69097 -9.000 -8.500 0.990
84 1.00000 -0.43659 -0.68483 -8.500 -8.000 0.985
85 1.00000 -0.44521 -0.67876 -8.000 -7.500 0.983
86 1.00000 -0.45381 -0.67262 -7.500 -7.000 0.995
87 1.00000 -0.46238 -0.66653 -7.000 -6.500 0.975
88 1.00000 -0.47101 -0.66047 -6.500 -6.000 0.984
89 1.00000 -0.47961 -0.65433 -6.000 -5.500 0.986
90 1.00000 -0.48819 -0.64821 -5.500 -5.000 0.987
91 1.00000 -0.49680 -0.64213 -5.000 -4.500 0.992
92 1.00000 -0.50541 -0.63606 -4.500 -4.000 0.990
93 1.00000 -0.51403 -0.62996 -4.000 -3.500 1.000
94 1.00000 -0.52264 -0.62387 -3.500 -3.000 0.997
95 1.00000 -0.53121 -0.61772 -3.000 -2.500 0.993
96 1.00000 -0.53984 -0.61159 -2.500 -2.000 0.994
97 1.00000 -0.54849 -0.60546 -2.000 -1.500 1.013
98 1.00000 -0.55717 -0.59934 -1.500 -1.000 1.004
99 1.00000 -0.56578 -0.59321 -1.000 -0.500 0.997
100 1.00000 -0.57445 -0.58710 -0.500 0.000 1.007
101 1.00000 -0.58311 -0.58093 0.000 0.500 1.006
102 1.00000 -0.59186 -0.57464 0.500 1.000 1.020
103 1.00000 -0.60059 -0.56843 1.000 1.500 1.043
104 1.00000 -0.60935 -0.56226 1.500 2.000 1.051
105 1.00000 -0.61814 -0.55605 2.000 2.500 1.055
106 1.00000 -0.62690 -0.54983 2.500 3.000 1.053
107 1.00000 -0.63573 -0.54356 3.000 3.500 1.056
108 1.00000 -0.64460 -0.53732 3.500 4.000 1.054
109 1.00000 -0.65350 -0.53099 4.000 4.500 1.061
110 1.00000 -0.66240 -0.52472 4.500 5.000 1.055
111 1.00000 -0.67131 -0.51840 5.000 5.500 1.065
112 1.00000 -0.68028 -0.51197 5.500 6.000 1.070
113 1.00000 -0.68932 -0.50563 6.000 6.500 1.069
114 1.00000 -0.69835 -0.49915 6.500 7.000 1.066
115 1.00000 -0.70752 -0.49264 7.000 7.500 1.066
116 1.00000 -0.71663 -0.48620 7.500 8.000 1.065
117 1.00000 -0.72579 -0.47966 8.000 8.500 1.066
118 1.00000 -0.73498 -0.47315 8.500 9.000 1.067
119 1.00000 -0.74425 -0.46657 9.000 9.500 1.058
120 1.00000 -0.75351 -0.45993 9.500 10.000 1.058
121 1.00000 -0.76282 -0.45324 10.000 10.500 1.061
122 1.00000 -0.77215 -0.44660 10.500 11.000 1.056
123 1.00000 -0.78150 -0.43989 11.000 11.500 1.060
124 1.00000 -0.79090 -0.43317 11.500 12.000 1.056
125 1.00000 -0.80038 -0.42636 12.000 12.500 1.046
126 1.00000 -0.80991 -0.41953 12.500 13.000 1.045
127 1.00000 -0.81942 -0.41253 13.000 13.500 1.052
128 1.00000 -0.82909 -0.40555 13.500 14.000 1.056
129 1.00000 -0.83877 -0.39857 14.000 14.500 1.053
130 1.00000 -0.84860 -0.39164 14.500 15.000 1.059
131 1.00000 -0.85837 -0.38453 15.000 15.500 1.076
132 1.00000 -0.86826 -0.37721 15.500 16.000 1.075
133 1.00000 -0.87818 -0.37003 16.000 16.500 1.074
134 1.00000 -0.88818 -0.36286 16.500 17.000 1.082
135 1.00000 -0.89824 -0.35556 17.000 17.500 1.082
136 1.00000 -0.90843 -0.34829 17.500 18.000 1.087
137 1.00000 -0.91869 -0.34093 18.000 18.500 1.095
138 1.00000 -0.92906 -0.33350 18.500 19.000 1.092
139 1.00000 -0.93939 -0.32605 19.000 19.500 1.082
140 1.00000 -0.94990 -0.31852 19.500 20.000 1.091
141 1.00000 -0.96047 -0.31098 20.000 20.500 1.096
142 1.00000 -0.97115 -0.30330 20.500 21.000 1.086
143 1.00000 -0.98185 -0.29557 21.000 21.500 1.083
144 1.00000 -0.99268 -0.28782 21.500 22.000 1.079
145 0.99624 -1.00000 -0.27882 22.000 22.500 1.067
146 0.98541 -1.00000 -0.26797 22.500 23.000 1.054
147 0.97475 -1.00000 -0.25730 23.000 23.500 1.054
148 0.96411 -1.00000 -0.24663 23.500 24.000 1.036
149 0.95363 -1.00000 -0.23614 24.000 24.500 1.045
150 0.94328 -1.00000 -0.22585 24.500 25.000 1.055
151 0.93308 -1.00000 -0.21566 25.000 25.500 1.033
152 0.92294 -1.00000 -0.20552 25.500 26.000 1.047
153 0.91296 -1.00000 -0.19551 26.000 26.500 1.047
154 0.90312 -1.00000 -0.18567 26.500 27.000 1.024
155 0.89324 -1.00000 -0.17588 27.000 27.500 1.004
156 0.88342 -1.00000 -0.16611 27.500 28.000 1.008
157 0.87379 -1.00000 -0.15653 28.000 28.500 0.989
158 0.86425 -1.00000 -0.14708 28.500 29.000 0.967
159 0.85489 -1.00000 -0.13774 29.000 29.500 0.985
160 0.84569 -1.00000 -0.12836 29.500 30.000 1.000
161 0.83645 -1.00000 -0.11917 30.000 30.500 0.957
162 0.82730 -1.00000 -0.11005 30.500 31.000 0.918
163 0.81825 -1.00000 -0.10099 31.000 31.500 0.932
164 0.80929 -1.00000 -0.09189 31.500 32.000 0.940
165 0.80046 -1.00000 -0.08315 32.000 32.500 0.912
166 0.79162 -1.00000 -0.07423 32.500 33.000 0.901
167 0.78296 -1.00000 -0.06543 33.000 33.500 0.947
168 0.77427 -1.00000 -0.05676 33.500 34.000 0.957
169 0.76554 -1.00000 -0.04812 34.000 34.500 0.933
170 0.75689 -1.00000 -0.03954 34.500 35.000 0.895
171 0.74844 -1.00000 -0.03084 35.000 35.500 0.930
172 0.74019 -1.00000 -0.02233 35.500 36.000 1.000
173 0.73185 -1.00000 -0.01395 36.000 36.500 0.844
174 0.72352 -1.00000 -0.00564 36.500 37.000 0.897
175 0.71529 -1.00000 0.00276 37.000 37.500 1.000
176 0.70706 -1.00000 0.01104 37.500 38.000 0.973
177 0.69896 -1.00000 0.01918 38.000 38.500 0.879
178 0.69091 -1.00000 0.02721 38.500 39.000 0.830
179 0.68291 -1.00000 0.03522 39.000 39.500 0.718
180 0.67496 -1.00000 0.04318 39.500 40.000 0.832
181 0.66705 -1.00000 0.05110 40.000 40.500 1.000
182 0.65919 -1.00000 0.05897 40.500 41.000 0.962
183 0.65137 -1.00000 0.06680 41.000 41.500 1.000
184 0.64359 -1.00000 0.07458 41.500 42.000 0.913
185 0.63585 -1.00000 0.08233 42.000 42.500 0.931
186 0.62815 -1.00000 0.09004 42.500 43.000 0.918
187 0.62049 -1.00000 0.09771 43.000 43.500 0.851
188 0.61286 -1.00000 0.10535 43.500 44.000 0.918
189 0.60527 -1.00000 0.11295 44.000 44.500 0.980
190 0.59771 -1.00000 0.12052 44.500 45.000 0.923
191 0.59018 -1.00000 0.12806 45.000 45.500 0.861
192 0.58268 -1.00000 0.13557 45.500 46.000 1.000
193 0.57520 -1.00000 0.14304 46.000 46.500 0.975
194 0.56776 -1.00000 0.15050 46.500 47.000 0.963
195 0.56034 -1.00000 0.15792 47.000 47.500 0.982
196 0.55295 -1.00000 0.16532 47.500 48.000 0.991
197 0.54558 -1.00000 0.17270 48.000 48.500 1.034
198 0.53823 -1.00000 0.18006 48.500 49.000 1.047
199 0.53091 -1.00000 0.18739 49.000 49.500 1.000
200 0.52360 -1.00000 0.19470 49.500 50.000 1.000

_diffrn_measured_fraction_theta_full 0.555
_diffrn_measured_fraction_theta_max 0.552
_diffrn_measurement_details      
;
List of Runs (angles in degrees, time in seconds):

  # Type    Start    End  Width  t~exp~   \w     \q     \k     \f   Frames
#--------------------------------------------------------------------------
  1  \w    -50.00  50.00   0.50    1.25    --    0.00   0.00   0.00  200
;
_diffrn_measurement_device       'electron diffractometer'
_diffrn_measurement_device_type  
'XtaLAB Synergy-ED, HyPix-ED, electron source at 200keV'
_diffrn_measurement_method       'continuous rotation electron diffraction'
_diffrn_orient_matrix_type       
'CrysAlisPro convention (1999,Acta A55,543-557)'
_diffrn_orient_matrix_UB_11      0.0022060000
_diffrn_orient_matrix_UB_12      -0.0006003000
_diffrn_orient_matrix_UB_13      -0.0004521000
_diffrn_orient_matrix_UB_21      -0.0011213000
_diffrn_orient_matrix_UB_22      -0.0024613000
_diffrn_orient_matrix_UB_23      0.0005212000
_diffrn_orient_matrix_UB_31      -0.0014572000
_diffrn_orient_matrix_UB_32      -0.0010440000
_diffrn_orient_matrix_UB_33      -0.0014616000
_diffrn_oxdiff_digest_creation   
;
CAP 1.171.44.76a, AC 1.5-ac7-010
;
_diffrn_oxdiff_digest_od_ed      
;

;
_diffrn_radiation_monochromator  none
_diffrn_radiation_probe          electron
_diffrn_radiation_type           electron
_diffrn_radiation_wavelength     0.0251
_diffrn_source                   'electron diffractometer'
_diffrn_source_type              'JEOL JSM-2300ED, LaB6'
_reflns_Friedel_coverage         0.000
_reflns_Friedel_fraction_full    .
_reflns_Friedel_fraction_max     .
_reflns_number_gt                1093
_reflns_number_total             3060
_reflns_special_details          
;
 Reflections were merged by SHELXL according to the crystal
 class for the calculation of statistics and refinement.
 
 _reflns_Friedel_fraction is defined as the number of unique
 Friedel pairs measured divided by the number that would be
 possible theoretically, ignoring centric projections and
 systematic absences.
;
_reflns_threshold_expression     'I > 2\s(I)'
_computing_cell_refinement       'CrysAlisPro 1.171.44.76a (Rigaku OD, 2024)'
_computing_data_collection       
'CrysAlisPro system (CCD 43.136a 64-bit (release 23-08-2024))'
_computing_data_reduction        'CrysAlisPro 1.171.44.76a (Rigaku OD, 2024)'
_computing_molecular_graphics    'Olex2 1.5 (Dolomanov et al., 2009)'
_computing_publication_material  'Olex2 1.5 (Dolomanov et al., 2009)'
_computing_structure_refinement  'SHELXL 2018/3 (Sheldrick, 2015)'
_computing_structure_solution    'SHELXT 2018/2 (Sheldrick, 2018)'
_refine_diff_density_max         0.325
_refine_diff_density_min         -0.214
_refine_diff_density_rms         0.070
_refine_ls_extinction_coef       34907(31)
_refine_ls_extinction_expression Fc^*^=kFc[1+0.001xFc^2^\l^3^/sin(2\q)]^-1/4^
_refine_ls_extinction_method     'SHELXL-2018/3 (Sheldrick 2018)'
_refine_ls_goodness_of_fit_ref   1.108
_refine_ls_hydrogen_treatment    mixed
_refine_ls_matrix_type           full
_refine_ls_number_parameters     387
_refine_ls_number_reflns         3060
_refine_ls_number_restraints     211
_refine_ls_R_factor_all          0.2993
_refine_ls_R_factor_gt           0.2093
_refine_ls_restrained_S_all      1.081
_refine_ls_shift/su_max          0.029
_refine_ls_shift/su_mean         0.000
_refine_ls_structure_factor_coef Fsqd
_refine_ls_weighting_details     
'w=1/[\s^2^(Fo^2^)+(0.2000P)^2^] where P=(Fo^2^+2Fc^2^)/3'
_refine_ls_weighting_scheme      calc
_refine_ls_wR_factor_gt          0.4185
_refine_ls_wR_factor_ref         0.4895
_refine_special_details          ?
_olex2_refinement_description    
;
1. Fixed Uiso
 At 1.2 times of:
  All C(H) groups
 At 1.5 times of:
  All C(H,H,H) groups, All O(H) groups
2. Restrained distances
 O9-H9
 0.82 with sigma of 0.02
3. Uiso/Uaniso restraints and constraints
C21 \\sim C22 \\sim C23 \\sim O9 \\sim C24 \\sim C25 \\sim C20 \\sim C19:
within 2A with sigma of 0.01 and sigma for terminal atoms of 0.02 within 2A
O5 \\sim O4 \\sim C12: within 2A with sigma of 0.01 and sigma for terminal
atoms of 0.02 within 2A
C26 \\sim O10 \\sim O11 \\sim C27: within 2A with sigma of 0.01 and sigma for
terminal atoms of 0.02 within 2A
C14 \\sim C13 \\sim C12 \\sim C18 \\sim C17 \\sim C16 \\sim C15 \\sim O6:
within 2A with sigma of 0.02 and sigma for terminal atoms of 0.04 within 2A
C11 \\sim C10 \\sim O3 \\sim C6 \\sim C5 \\sim C7 \\sim C8 \\sim C9: within 2A
with sigma of 0.02 and sigma for terminal atoms of 0.04 within 2A
C1 \\sim N2 \\sim N1 \\sim C2 \\sim C3 \\sim C4: within 2A with sigma of 0.02
and sigma for terminal atoms of 0.04 within 2A
4.a Aromatic/amide H refined with riding coordinates:
 C14(H14), C1(H1), C17(H17), C21(H21), C23(H23), C2(H2), C18(H18), C8(H8),
 C16(H16), C25(H25), C11(H11), C3(H3A), C4(H4), C24(H24), C7(H7), C9(H9A)
4.b Idealised Me refined as rotating group:
 C27(H27A,H27B,H27C)
4.c Idealised tetrahedral OH refined as rotating group:
 O3(H3), O6(H6)
;
_atom_sites_solution_hydrogens   mixed
_atom_sites_solution_primary     dual
_atom_sites_solution_secondary   ?
loop_
_atom_site_label
_atom_site_type_symbol
_atom_site_fract_x
_atom_site_fract_y
_atom_site_fract_z
_atom_site_U_iso_or_equiv
_atom_site_adp_type
_atom_site_occupancy
_atom_site_site_symmetry_order
_atom_site_calc_flag
_atom_site_refinement_flags_posn
_atom_site_refinement_flags_adp
_atom_site_refinement_flags_occupancy
_atom_site_disorder_assembly
_atom_site_disorder_group
Cu1 Cu 0.4109(10) 0.5176(5) 0.4365(3) 0.049(3) Uani 1 1 d . . . . .
Cu2 Cu 0.4319(11) 0.5319(5) 0.0629(4) 0.063(4) Uani 1 1 d . . . . .
C14 C 0.869(3) 0.7964(16) 0.3262(12) 0.058(7) Uani 1 1 d . U . . .
H14 H 0.784226 0.736671 0.288312 0.069 Uiso 1 1 calc R U . . .
O1 O 0.430(3) 0.6838(13) 0.5191(8) 0.053(8) Uani 1 1 d . . . . .
C15 C 0.972(3) 0.9086(16) 0.2984(12) 0.057(7) Uani 1 1 d . U . . .
O8 O 0.410(3) 0.5109(15) -0.1305(10) 0.047(8) Uani 1 1 d . . . . .
C26 C 0.328(4) 0.229(2) -0.0105(14) 0.080(7) Uani 1 1 d . U . . .
O4 O 0.619(2) 0.6284(14) 0.4058(9) 0.044(5) Uani 1 1 d . U . . .
C20 C 0.207(3) 0.5960(16) -0.1641(11) 0.056(6) Uani 1 1 d . U . . .
C5 C 0.498(3) 0.7199(13) 0.5908(10) 0.050(7) Uani 1 1 d . U . . .
C1 C 0.367(3) 0.5480(16) 0.2460(11) 0.058(7) Uani 1 1 d . U . . .
H1 H 0.432185 0.497313 0.249499 0.069 Uiso 1 1 calc R U . . .
O9 O -0.078(3) 0.7692(18) -0.1684(14) 0.078(8) Uani 1 1 d D U . . .
O5 O 0.785(2) 0.6026(15) 0.5140(8) 0.041(5) Uani 1 1 d . U . . .
C19 C 0.303(3) 0.5563(17) -0.0995(12) 0.058(7) Uani 1 1 d . U . . .
O10 O 0.295(3) 0.3151(14) 0.0473(11) 0.082(7) Uani 1 1 d . U . . .
O2 O 0.575(3) 0.6622(14) 0.6288(10) 0.058(8) Uani 1 1 d . . . . .
O3 O 0.519(4) 1.001(2) 0.8704(12) 0.077(10) Uani 1 1 d . U . . .
H3 H 0.523437 1.081882 0.890319 0.116 Uiso 1 1 calc R U . . .
N1 N 0.312(4) 0.5873(16) 0.3235(12) 0.065(7) Uani 1 1 d . U . . .
C22 C 0.013(4) 0.7022(19) -0.1910(13) 0.064(6) Uani 1 1 d . U . . .
C17 C 1.129(3) 0.9555(18) 0.4310(13) 0.074(8) Uani 1 1 d . U . . .
H17 H 1.222720 1.003910 0.464500 0.088 Uiso 1 1 calc R U . . .
C12 C 0.757(3) 0.6566(17) 0.4496(10) 0.042(5) Uani 1 1 d . U . . .
C21 C 0.097(3) 0.6609(15) -0.1294(12) 0.059(6) Uani 1 1 d . U . . .
H21 H 0.087785 0.672133 -0.070971 0.071 Uiso 1 1 calc R U . . .
C23 C 0.023(3) 0.6863(17) -0.2797(12) 0.064(6) Uani 1 1 d . U . . .
H23 H -0.038600 0.713620 -0.318532 0.077 Uiso 1 1 calc R U . . .
O11 O 0.435(3) 0.2629(16) -0.0602(11) 0.076(7) Uani 1 1 d . U . . .
O7 O 0.286(3) 0.5632(15) -0.0232(10) 0.060(9) Uani 1 1 d . . . . .
N2 N 0.329(3) 0.5802(15) 0.1726(10) 0.055(7) Uani 1 1 d . U . . .
O6 O 0.949(4) 0.9380(19) 0.2101(12) 0.095(11) Uani 1 1 d . U . . .
H6 H 1.017751 1.014030 0.202152 0.143 Uiso 1 1 calc R U . . .
C2 C 0.223(4) 0.6565(18) 0.3187(15) 0.067(7) Uani 1 1 d . U . . .
H2 H 0.189357 0.683378 0.369038 0.080 Uiso 1 1 calc R U . . .
C18 C 1.019(3) 0.8418(19) 0.4628(12) 0.063(7) Uani 1 1 d . U . . .
H18 H 1.035972 0.817478 0.517769 0.075 Uiso 1 1 calc R U . . .
C8 C 0.388(4) 1.0468(17) 0.6474(13) 0.076(8) Uani 1 1 d . U . . .
H8 H 0.348009 1.104585 0.617510 0.091 Uiso 1 1 calc R U . . .
C16 C 1.106(3) 1.0012(16) 0.3502(13) 0.064(7) Uani 1 1 d . U . . .
H16 H 1.173413 1.086024 0.332532 0.076 Uiso 1 1 calc R U . . .
C25 C 0.204(3) 0.5805(17) -0.2509(10) 0.061(6) Uani 1 1 d . U . . .
H25 H 0.261842 0.530402 -0.272060 0.073 Uiso 1 1 calc R U . . .
C11 C 0.513(3) 0.8745(15) 0.7325(11) 0.067(7) Uani 1 1 d . U . . .
H11 H 0.562806 0.822269 0.760261 0.080 Uiso 1 1 calc R U . . .
C3 C 0.175(3) 0.6925(18) 0.2437(13) 0.069(7) Uani 1 1 d . U . . .
H3A H 0.108598 0.742107 0.241611 0.083 Uiso 1 1 calc R U . . .
C6 C 0.476(4) 0.8431(16) 0.6442(12) 0.069(7) Uani 1 1 d . U . . .
C4 C 0.227(4) 0.6537(19) 0.1709(14) 0.065(7) Uani 1 1 d . U . . .
H4 H 0.194670 0.676619 0.118463 0.077 Uiso 1 1 calc R U . . .
C24 C 0.130(3) 0.6262(17) -0.3091(12) 0.063(6) Uani 1 1 d . U . . .
H24 H 0.146993 0.620333 -0.366718 0.075 Uiso 1 1 calc R U . . .
C7 C 0.425(4) 0.9351(17) 0.6018(11) 0.072(7) Uani 1 1 d . U . . .
H7 H 0.414677 0.925177 0.541954 0.086 Uiso 1 1 calc R U . . .
C13 C 0.882(3) 0.7644(17) 0.4101(12) 0.054(6) Uani 1 1 d . U . . .
C10 C 0.479(4) 0.9826(17) 0.7844(13) 0.078(7) Uani 1 1 d . U . . .
C9 C 0.414(4) 1.0678(18) 0.7400(13) 0.084(8) Uani 1 1 d . U . . .
H9A H 0.386946 1.137529 0.770431 0.101 Uiso 1 1 calc R U . . .
C27 C 0.229(4) 0.0702(19) -0.0128(14) 0.100(10) Uani 1 1 d . U . . .
H27A H 0.123054 0.057678 -0.023411 0.149 Uiso 1 1 calc R U . . .
H27B H 0.246451 0.037085 0.041516 0.149 Uiso 1 1 calc R U . . .
H27C H 0.253371 0.014344 -0.057858 0.149 Uiso 1 1 calc R U . . .
H9 H -0.115(10) 0.730(8) -0.126(3) 0.035(17) Uiso 1 1 d D . . . .

loop_
_atom_site_aniso_label
_atom_site_aniso_U_11
_atom_site_aniso_U_22
_atom_site_aniso_U_33
_atom_site_aniso_U_23
_atom_site_aniso_U_13
_atom_site_aniso_U_12
Cu1 0.063(7) 0.038(3) 0.048(3) 0.002(2) -0.003(4) 0.024(3)
Cu2 0.094(9) 0.049(3) 0.045(3) 0.007(2) -0.011(4) 0.031(4)
C14 0.068(15) 0.036(7) 0.067(9) 0.010(7) -0.001(10) 0.019(9)
O1 0.09(2) 0.042(7) 0.035(8) -0.010(5) -0.003(10) 0.044(8)
C15 0.067(14) 0.031(7) 0.074(10) 0.001(7) 0.006(10) 0.019(8)
O8 0.06(2) 0.061(8) 0.037(8) 0.006(7) -0.004(10) 0.037(9)
C26 0.134(17) 0.039(7) 0.062(8) 0.009(6) 0.011(9) 0.027(8)
O4 0.051(12) 0.051(6) 0.051(7) 0.016(6) 0.026(7) 0.038(7)
C20 0.087(14) 0.040(6) 0.045(6) 0.004(5) -0.007(8) 0.032(6)
C5 0.082(18) 0.019(6) 0.046(9) -0.006(6) -0.002(11) 0.017(8)
C1 0.073(17) 0.055(8) 0.058(9) 0.008(7) -0.011(10) 0.043(9)
O9 0.101(19) 0.051(8) 0.083(11) 0.034(9) 0.027(11) 0.022(10)
O5 0.041(11) 0.062(6) 0.036(6) 0.014(6) 0.027(7) 0.029(7)
C19 0.085(16) 0.047(7) 0.040(8) 0.008(7) -0.012(9) 0.027(9)
O10 0.133(18) 0.035(6) 0.069(9) 0.002(6) 0.003(10) 0.025(8)
O2 0.08(2) 0.043(7) 0.059(10) 0.000(7) 0.018(11) 0.039(9)
O3 0.10(3) 0.102(12) 0.049(10) -0.024(9) -0.010(12) 0.065(14)
N1 0.085(17) 0.049(8) 0.062(9) -0.008(7) -0.012(10) 0.035(8)
C22 0.088(14) 0.049(6) 0.058(7) 0.011(6) -0.004(8) 0.030(7)
C17 0.071(16) 0.049(8) 0.092(11) 0.014(9) 0.012(11) 0.011(10)
C12 0.046(10) 0.051(6) 0.041(6) 0.015(6) 0.030(6) 0.026(7)
C21 0.086(14) 0.040(6) 0.053(7) -0.002(6) -0.002(8) 0.030(7)
C23 0.090(14) 0.055(7) 0.050(7) 0.007(6) -0.015(8) 0.035(7)
O11 0.130(18) 0.037(6) 0.052(8) 0.003(6) 0.016(9) 0.019(8)
O7 0.08(2) 0.060(9) 0.052(10) -0.005(7) -0.009(11) 0.050(10)
N2 0.082(17) 0.044(7) 0.047(8) -0.001(6) -0.010(9) 0.037(8)
O6 0.11(2) 0.063(9) 0.086(12) 0.027(9) -0.017(13) 0.010(12)
C2 0.093(19) 0.059(9) 0.063(10) -0.009(8) -0.001(11) 0.050(10)
C18 0.069(15) 0.060(8) 0.055(9) 0.007(8) -0.014(10) 0.024(10)
C8 0.128(18) 0.050(8) 0.062(10) -0.010(7) -0.008(12) 0.055(10)
C16 0.064(15) 0.027(7) 0.092(11) 0.011(7) 0.018(11) 0.005(8)
C25 0.093(14) 0.047(6) 0.046(7) 0.003(6) -0.004(8) 0.033(7)
C11 0.122(17) 0.031(7) 0.049(9) -0.010(6) 0.005(11) 0.035(9)
C3 0.104(18) 0.061(9) 0.067(10) 0.002(8) 0.001(12) 0.062(10)
C6 0.110(15) 0.041(7) 0.055(9) -0.003(7) -0.005(10) 0.033(9)
C4 0.096(18) 0.060(9) 0.051(9) 0.010(8) 0.007(10) 0.044(10)
C24 0.091(14) 0.057(7) 0.045(7) 0.010(6) -0.018(9) 0.038(7)
C7 0.127(17) 0.057(8) 0.036(9) -0.005(7) -0.016(11) 0.046(10)
C13 0.066(13) 0.049(7) 0.062(9) 0.010(7) 0.016(9) 0.038(8)
C10 0.130(17) 0.038(7) 0.064(10) -0.004(7) 0.010(12) 0.032(9)
C9 0.135(18) 0.046(8) 0.070(11) -0.016(8) -0.009(12) 0.042(10)
C27 0.15(2) 0.057(10) 0.070(12) 0.002(9) 0.004(14) 0.021(13)

_geom_special_details            
;
 All esds (except the esd in the dihedral angle between two l.s. planes)
 are estimated using the full covariance matrix.  The cell esds are taken
 into account individually in the estimation of esds in distances, angles
 and torsion angles; correlations between esds in cell parameters are only
 used when they are defined by crystal symmetry.  An approximate (isotropic)
 treatment of cell esds is used for estimating esds involving l.s. planes.
;
loop_
_geom_bond_atom_site_label_1
_geom_bond_atom_site_label_2
_geom_bond_distance
_geom_bond_site_symmetry_2
_geom_bond_publ_flag
Cu1 Cu1 2.633(11) 2_666 ?
Cu1 O1 1.958(16) . ?
Cu1 O4 1.99(2) . ?
Cu1 O5 2.05(2) 2_666 ?
Cu1 O2 2.038(19) 2_666 ?
Cu1 N1 2.210(17) . ?
Cu2 Cu2 2.60(2) 2_665 ?
Cu2 O8 1.96(2) 2_665 ?
Cu2 O10 2.045(15) . ?
Cu2 O11 1.967(16) 2_665 ?
Cu2 O7 1.974(18) . ?
Cu2 N2 2.15(3) . ?
C14 H14 0.9300 . ?
C14 C15 1.31(3) . ?
C14 C13 1.38(2) . ?
O1 C5 1.207(18) . ?
C15 O6 1.45(2) . ?
C15 C16 1.40(3) . ?
O8 C19 1.35(4) . ?
C26 O10 1.33(4) . ?
C26 O11 1.29(5) . ?
C26 C27 1.50(2) . ?
O4 C12 1.35(3) . ?
C20 C19 1.48(3) . ?
C20 C21 1.52(4) . ?
C20 C25 1.35(2) . ?
C5 O2 1.23(3) . ?
C5 C6 1.52(3) . ?
C1 H1 0.9300 . ?
C1 N1 1.44(4) . ?
C1 N2 1.277(19) . ?
O9 C22 1.32(4) . ?
O9 H9 0.83(2) . ?
O5 C12 1.23(2) . ?
C19 O7 1.22(3) . ?
O3 H3 0.8200 . ?
O3 C10 1.35(2) . ?
N1 C2 1.27(5) . ?
C22 C21 1.38(3) . ?
C22 C23 1.40(3) . ?
C17 H17 0.9300 . ?
C17 C18 1.38(3) . ?
C17 C16 1.41(2) . ?
C12 C13 1.49(3) . ?
C21 H21 0.9300 . ?
C23 H23 0.9300 . ?
C23 C24 1.44(4) . ?
N2 C4 1.40(4) . ?
O6 H6 0.8200 . ?
C2 H2 0.9300 . ?
C2 C3 1.35(2) . ?
C18 H18 0.9300 . ?
C18 C13 1.40(3) . ?
C8 H8 0.9300 . ?
C8 C7 1.44(4) . ?
C8 C9 1.44(3) . ?
C16 H16 0.9300 . ?
C25 H25 0.9300 . ?
C25 C24 1.31(3) . ?
C11 H11 0.9300 . ?
C11 C6 1.38(2) . ?
C11 C10 1.44(4) . ?
C3 H3A 0.9300 . ?
C3 C4 1.36(4) . ?
C6 C7 1.37(3) . ?
C4 H4 0.9300 . ?
C24 H24 0.9300 . ?
C7 H7 0.9300 . ?
C10 C9 1.41(3) . ?
C9 H9A 0.9300 . ?
C27 H27A 0.9600 . ?
C27 H27B 0.9600 . ?
C27 H27C 0.9600 . ?

loop_
_geom_angle_atom_site_label_1
_geom_angle_atom_site_label_2
_geom_angle_atom_site_label_3
_geom_angle
_geom_angle_site_symmetry_1
_geom_angle_site_symmetry_3
_geom_angle_publ_flag
O1 Cu1 Cu1 80.0(5) . 2_666 ?
O1 Cu1 O4 89.5(8) . . ?
O1 Cu1 O5 88.5(9) . 2_666 ?
O1 Cu1 O2 166.9(8) . 2_666 ?
O1 Cu1 N1 97.0(7) . . ?
O4 Cu1 Cu1 77.7(6) . 2_666 ?
O4 Cu1 O5 170.5(7) . 2_666 ?
O4 Cu1 O2 87.0(9) . 2_666 ?
O4 Cu1 N1 89.0(10) . . ?
O5 Cu1 Cu1 92.8(5) 2_666 2_666 ?
O5 Cu1 N1 100.5(10) 2_666 . ?
O2 Cu1 Cu1 86.9(6) 2_666 2_666 ?
O2 Cu1 O5 93.0(9) 2_666 2_666 ?
O2 Cu1 N1 95.5(8) 2_666 . ?
N1 Cu1 Cu1 166.4(9) . 2_666 ?
O8 Cu2 Cu2 81.3(8) 2_665 2_665 ?
O8 Cu2 O10 90.0(8) 2_665 . ?
O8 Cu2 O11 93.2(10) 2_665 2_665 ?
O8 Cu2 O7 169.8(11) 2_665 . ?
O8 Cu2 N2 94.9(9) 2_665 . ?
O10 Cu2 Cu2 86.1(8) . 2_665 ?
O10 Cu2 N2 93.5(9) . . ?
O11 Cu2 Cu2 87.0(10) 2_665 2_665 ?
O11 Cu2 O10 171.9(8) 2_665 . ?
O11 Cu2 O7 87.3(8) 2_665 . ?
O11 Cu2 N2 93.7(9) 2_665 . ?
O7 Cu2 Cu2 88.6(8) . 2_665 ?
O7 Cu2 O10 88.3(8) . . ?
O7 Cu2 N2 95.2(10) . . ?
N2 Cu2 Cu2 176.2(7) . 2_665 ?
C15 C14 H14 118.9 . . ?
C15 C14 C13 122.1(17) . . ?
C13 C14 H14 118.9 . . ?
C5 O1 Cu1 129.0(16) . . ?
C14 C15 O6 119.2(17) . . ?
C14 C15 C16 122.8(16) . . ?
C16 C15 O6 118.0(18) . . ?
C19 O8 Cu2 126.7(13) . 2_665 ?
O10 C26 C27 113(3) . . ?
O11 C26 O10 129(2) . . ?
O11 C26 C27 118(3) . . ?
C12 O4 Cu1 129.7(11) . . ?
C19 C20 C21 116.4(19) . . ?
C25 C20 C19 128(3) . . ?
C25 C20 C21 116(2) . . ?
O1 C5 O2 128(2) . . ?
O1 C5 C6 117(2) . . ?
O2 C5 C6 114.9(14) . . ?
N1 C1 H1 118.7 . . ?
N2 C1 H1 118.7 . . ?
N2 C1 N1 123(2) . . ?
C22 O9 H9 105(7) . . ?
C12 O5 Cu1 112.0(17) . 2_666 ?
O8 C19 C20 116(2) . . ?
O7 C19 O8 122(2) . . ?
O7 C19 C20 122(3) . . ?
C26 O10 Cu2 117(2) . . ?
C5 O2 Cu1 116.1(12) . 2_666 ?
C10 O3 H3 109.5 . . ?
C1 N1 Cu1 111.0(18) . . ?
C2 N1 Cu1 130(2) . . ?
C2 N1 C1 118.7(19) . . ?
O9 C22 C21 121(2) . . ?
O9 C22 C23 115(2) . . ?
C21 C22 C23 124(3) . . ?
C18 C17 H17 118.5 . . ?
C18 C17 C16 123(2) . . ?
C16 C17 H17 118.5 . . ?
O4 C12 C13 111.6(13) . . ?
O5 C12 O4 127.2(18) . . ?
O5 C12 C13 121(2) . . ?
C20 C21 H21 122.5 . . ?
C22 C21 C20 115(2) . . ?
C22 C21 H21 122.5 . . ?
C22 C23 H23 120.9 . . ?
C22 C23 C24 118(2) . . ?
C24 C23 H23 120.9 . . ?
C26 O11 Cu2 121(2) . 2_665 ?
C19 O7 Cu2 121(2) . . ?
C1 N2 Cu2 119(2) . . ?
C1 N2 C4 116(3) . . ?
C4 N2 Cu2 124.4(14) . . ?
C15 O6 H6 109.5 . . ?
N1 C2 H2 118.7 . . ?
N1 C2 C3 123(3) . . ?
C3 C2 H2 118.7 . . ?
C17 C18 H18 120.9 . . ?
C17 C18 C13 118.2(16) . . ?
C13 C18 H18 120.9 . . ?
C7 C8 H8 120.5 . . ?
C7 C8 C9 119.1(19) . . ?
C9 C8 H8 120.5 . . ?
C15 C16 C17 114.7(16) . . ?
C15 C16 H16 122.7 . . ?
C17 C16 H16 122.7 . . ?
C20 C25 H25 115.5 . . ?
C24 C25 C20 129(3) . . ?
C24 C25 H25 115.5 . . ?
C6 C11 H11 117.8 . . ?
C6 C11 C10 124(2) . . ?
C10 C11 H11 117.8 . . ?
C2 C3 H3A 121.2 . . ?
C2 C3 C4 118(3) . . ?
C4 C3 H3A 121.2 . . ?
C11 C6 C5 124.3(19) . . ?
C7 C6 C5 117.9(15) . . ?
C7 C6 C11 118(2) . . ?
N2 C4 H4 118.9 . . ?
C3 C4 N2 122.2(18) . . ?
C3 C4 H4 118.9 . . ?
C23 C24 H24 121.6 . . ?
C25 C24 C23 117(2) . . ?
C25 C24 H24 121.6 . . ?
C8 C7 H7 119.2 . . ?
C6 C7 C8 121.6(16) . . ?
C6 C7 H7 119.2 . . ?
C14 C13 C12 124.4(19) . . ?
C14 C13 C18 118.3(19) . . ?
C18 C13 C12 117.3(15) . . ?
O3 C10 C11 119(2) . . ?
O3 C10 C9 125(2) . . ?
C9 C10 C11 116.5(17) . . ?
C8 C9 H9A 120.1 . . ?
C10 C9 C8 120(2) . . ?
C10 C9 H9A 120.1 . . ?
C26 C27 H27A 109.5 . . ?
C26 C27 H27B 109.5 . . ?
C26 C27 H27C 109.5 . . ?
H27A C27 H27B 109.5 . . ?
H27A C27 H27C 109.5 . . ?
H27B C27 H27C 109.5 . . ?

loop_
_geom_torsion_atom_site_label_1
_geom_torsion_atom_site_label_2
_geom_torsion_atom_site_label_3
_geom_torsion_atom_site_label_4
_geom_torsion
_geom_torsion_site_symmetry_1
_geom_torsion_site_symmetry_2
_geom_torsion_site_symmetry_3
_geom_torsion_site_symmetry_4
_geom_torsion_publ_flag
Cu1 O1 C5 O2 2(4) . . . . ?
Cu1 O1 C5 C6 -172.2(18) . . . . ?
Cu1 O4 C12 O5 10(4) . . . . ?
Cu1 O4 C12 C13 -170.4(14) . . . . ?
Cu1 O5 C12 O4 -9(3) 2_666 . . . ?
Cu1 O5 C12 C13 171.5(16) 2_666 . . . ?
Cu1 N1 C2 C3 179.0(14) . . . . ?
Cu2 O8 C19 C20 173.8(11) 2_665 . . . ?
Cu2 O8 C19 O7 -7(3) 2_665 . . . ?
Cu2 N2 C4 C3 -174.4(15) . . . . ?
C14 C15 C16 C17 7(4) . . . . ?
O1 C5 O2 Cu1 -1(4) . . . 2_666 ?
O1 C5 C6 C11 164(3) . . . . ?
O1 C5 C6 C7 -21(4) . . . . ?
C15 C14 C13 C12 168(2) . . . . ?
C15 C14 C13 C18 -9(4) . . . . ?
O8 C19 O7 Cu2 8(2) . . . . ?
O4 C12 C13 C14 -20(3) . . . . ?
O4 C12 C13 C18 158(2) . . . . ?
C20 C19 O7 Cu2 -172.8(12) . . . . ?
C20 C25 C24 C23 -8(3) . . . . ?
C5 C6 C7 C8 175(3) . . . . ?
C1 N1 C2 C3 1(4) . . . . ?
C1 N2 C4 C3 2(3) . . . . ?
O9 C22 C21 C20 -175(2) . . . . ?
O9 C22 C23 C24 174(2) . . . . ?
O5 C12 C13 C14 160(2) . . . . ?
O5 C12 C13 C18 -23(3) . . . . ?
C19 C20 C21 C22 177.6(15) . . . . ?
C19 C20 C25 C24 -173.1(19) . . . . ?
O10 C26 O11 Cu2 -4(4) . . . 2_665 ?
O2 C5 C6 C11 -11(4) . . . . ?
O2 C5 C6 C7 164(3) . . . . ?
O3 C10 C9 C8 174(3) . . . . ?
N1 C1 N2 Cu2 174.9(14) . . . . ?
N1 C1 N2 C4 -1(3) . . . . ?
N1 C2 C3 C4 -1(4) . . . . ?
C22 C23 C24 C25 5(3) . . . . ?
C17 C18 C13 C14 6(4) . . . . ?
C17 C18 C13 C12 -172(2) . . . . ?
C21 C20 C19 O8 -174.2(16) . . . . ?
C21 C20 C19 O7 6(3) . . . . ?
C21 C20 C25 C24 7(3) . . . . ?
C21 C22 C23 C24 -2(3) . . . . ?
C23 C22 C21 C20 1(3) . . . . ?
O11 C26 O10 Cu2 -1(4) . . . . ?
N2 C1 N1 Cu1 -178.2(15) . . . . ?
N2 C1 N1 C2 0(3) . . . . ?
O6 C15 C16 C17 -172(3) . . . . ?
C2 C3 C4 N2 -1(3) . . . . ?
C18 C17 C16 C15 -10(4) . . . . ?
C16 C17 C18 C13 3(4) . . . . ?
C25 C20 C19 O8 6(3) . . . . ?
C25 C20 C19 O7 -173.4(18) . . . . ?
C25 C20 C21 C22 -3(3) . . . . ?
C11 C6 C7 C8 -10(4) . . . . ?
C11 C10 C9 C8 -2(4) . . . . ?
C6 C5 O2 Cu1 173.6(17) . . . 2_666 ?
C6 C11 C10 O3 179(3) . . . . ?
C6 C11 C10 C9 -5(4) . . . . ?
C7 C8 C9 C10 2(4) . . . . ?
C13 C14 C15 O6 -178(3) . . . . ?
C13 C14 C15 C16 2(4) . . . . ?
C10 C11 C6 C5 -174(3) . . . . ?
C10 C11 C6 C7 10(4) . . . . ?
C9 C8 C7 C6 4(4) . . . . ?
C27 C26 O10 Cu2 175.6(16) . . . . ?
C27 C26 O11 Cu2 179.1(15) . . . 2_665 ?

_shelx_res_file                  
;
TITL exp_10619_a.res in P-1
    exp_10619.res
    created by SHELXL-2018/3 at 13:29:22 on 29-Oct-2024
REM Old TITL exp_10619 in P-1
REM SHELXT solution in P-1: R1 0.360, Rweak 0.166, Alpha 0.269
REM <I/s> 0.000 for 0 systematic absences, Orientation as input
REM Formula found by SHELXT: C27 N10 O3 Cl2
CELL 0.0251 9.4624 9.9148 15.6867 94.475 94.636 111.536
ZERR 2 0.0028 0.0028 0.0032 0.02 0.021 0.028
LATT 1
SFAC  C 0.136 0.373 0.548 3.281 1.227 13.046 0.597 41.02 0 0 0 0 0.75 12.011
SFAC  H 0.037 0.561 0.127 3.791 0.236 13.556 0.129 37.723 0 0 0 0 0.32 1.008
SFAC  Cu 0.593 0.368 1.834 2.896 1.808 15.633 1.359 70.68 0 0 0 0 1.12 63.546
SFAC  N 0.137 0.329 0.534 2.673 1.086 10.316 0.455 32.763 0 0 0 0 0.71 14.007
SFAC  O 0.143 0.305 0.51 2.268 0.937 8.262 0.392 25.665 0 0 0 0 0.63 15.999
UNIT 54 44 4 4 22

SIMU 0.01 0.02 2 C21 C22 C23 O9 C24 C25 C20 C19
SIMU 0.01 0.02 2 O5 O4 C12
SIMU 0.01 0.02 2 C26 O10 O11 C27
SIMU 0.02 0.04 2 C14 C13 C12 C18 C17 C16 C15 O6
SIMU 0.02 0.04 2 C11 C10 O3 C6 C5 C7 C8 C9
SIMU 0.02 0.04 2 C1 N2 N1 C2 C3 C4
DFIX 0.82 O9 H9

L.S. 10 0 0
PLAN  35
SIZE 0.0007 0.0003 0.0001
TEMP 20
CONF
BOND
list 4
MORE -1
BOND $H
fmap 2 53
acta
REM <olex2.extras>
REM <HklSrc "%.\\exp_10619.hkl">
REM </olex2.extras>

WGHT    0.200000
EXTI34907.277344
FVAR       4.44195
CU1   3    0.410914    0.517589    0.436496    11.00000    0.06284    0.03787 =
         0.04782    0.00216   -0.00329    0.02428
CU2   3    0.431915    0.531924    0.062891    11.00000    0.09412    0.04939 =
         0.04508    0.00676   -0.01098    0.03059
C14   1    0.868800    0.796397    0.326219    11.00000    0.06751    0.03619 =
         0.06728    0.01019   -0.00150    0.01860
AFIX  43
H14   2    0.784226    0.736671    0.288312    11.00000   -1.20000
AFIX   0
O1    5    0.430398    0.683809    0.519096    11.00000    0.09436    0.04192 =
         0.03466   -0.00953   -0.00314    0.04406
C15   1    0.972089    0.908563    0.298405    11.00000    0.06686    0.03087 =
         0.07371    0.00100    0.00611    0.01915
O8    5    0.409556    0.510893   -0.130520    11.00000    0.05535    0.06105 =
         0.03708    0.00561   -0.00374    0.03663
C26   1    0.327527    0.228579   -0.010471    11.00000    0.13409    0.03851 =
         0.06200    0.00869    0.01077    0.02719
O4    5    0.619026    0.628428    0.405817    11.00000    0.05059    0.05066 =
         0.05150    0.01552    0.02596    0.03823
C20   1    0.206541    0.595964   -0.164140    11.00000    0.08660    0.04011 =
         0.04511    0.00360   -0.00669    0.03215
C5    1    0.498239    0.719905    0.590791    11.00000    0.08165    0.01876 =
         0.04572   -0.00551   -0.00159    0.01673
C1    1    0.366882    0.548048    0.246007    11.00000    0.07343    0.05480 =
         0.05837    0.00800   -0.01136    0.04287
AFIX  43
H1    2    0.432185    0.497313    0.249499    11.00000   -1.20000
AFIX   0
O9    5   -0.078138    0.769240   -0.168387    11.00000    0.10063    0.05138 =
         0.08336    0.03352    0.02665    0.02155
O5    5    0.784868    0.602574    0.514004    11.00000    0.04075    0.06202 =
         0.03552    0.01442    0.02724    0.02935
C19   1    0.303005    0.556293   -0.099533    11.00000    0.08478    0.04739 =
         0.03982    0.00817   -0.01165    0.02719
O10   5    0.294836    0.315141    0.047322    11.00000    0.13328    0.03543 =
         0.06936    0.00236    0.00288    0.02519
O2    5    0.575423    0.662235    0.628844    11.00000    0.08492    0.04330 =
         0.05900    0.00002    0.01765    0.03864
O3    5    0.518982    1.001276    0.870386    11.00000    0.09630    0.10178 =
         0.04907   -0.02405   -0.01021    0.06462
AFIX 147
H3    2    0.523437    1.081882    0.890319    11.00000   -1.50000
AFIX   0
N1    4    0.312479    0.587277    0.323512    11.00000    0.08525    0.04909 =
         0.06207   -0.00786   -0.01207    0.03519
C22   1    0.013139    0.702189   -0.190979    11.00000    0.08775    0.04934 =
         0.05805    0.01115   -0.00372    0.02991
C17   1    1.129097    0.955495    0.430973    11.00000    0.07116    0.04946 =
         0.09169    0.01403    0.01246    0.01062
AFIX  43
H17   2    1.222720    1.003910    0.464500    11.00000   -1.20000
AFIX   0
C12   1    0.757100    0.656570    0.449639    11.00000    0.04634    0.05054 =
         0.04094    0.01467    0.03032    0.02556
C21   1    0.097348    0.660919   -0.129378    11.00000    0.08616    0.04011 =
         0.05304   -0.00171   -0.00174    0.02981
AFIX  43
H21   2    0.087785    0.672133   -0.070971    11.00000   -1.20000
AFIX   0
C23   1    0.022718    0.686268   -0.279728    11.00000    0.08986    0.05532 =
         0.05029    0.00712   -0.01524    0.03475
AFIX  43
H23   2   -0.038600    0.713620   -0.318532    11.00000   -1.20000
AFIX   0
O11   5    0.434880    0.262910   -0.060232    11.00000    0.13015    0.03695 =
         0.05179    0.00346    0.01574    0.01903
O7    5    0.286326    0.563151   -0.023220    11.00000    0.08198    0.05973 =
         0.05248   -0.00546   -0.00863    0.05035
N2    4    0.328989    0.580187    0.172562    11.00000    0.08153    0.04421 =
         0.04688   -0.00091   -0.00983    0.03690
O6    5    0.949279    0.938010    0.210070    11.00000    0.11495    0.06277 =
         0.08621    0.02725   -0.01702    0.00951
AFIX 147
H6    2    1.017751    1.014030    0.202152    11.00000   -1.50000
AFIX   0
C2    1    0.223025    0.656512    0.318749    11.00000    0.09312    0.05888 =
         0.06309   -0.00864   -0.00143    0.05048
AFIX  43
H2    2    0.189357    0.683378    0.369038    11.00000   -1.20000
AFIX   0
C18   1    1.019083    0.841750    0.462816    11.00000    0.06859    0.06036 =
         0.05514    0.00703   -0.01373    0.02444
AFIX  43
H18   2    1.035972    0.817478    0.517769    11.00000   -1.20000
AFIX   0
C8    1    0.388013    1.046751    0.647421    11.00000    0.12791    0.04992 =
         0.06164   -0.00990   -0.00756    0.05476
AFIX  43
H8    2    0.348009    1.104585    0.617510    11.00000   -1.20000
AFIX   0
C16   1    1.105677    1.001151    0.350201    11.00000    0.06402    0.02710 =
         0.09173    0.01118    0.01801    0.00543
AFIX  43
H16   2    1.173413    1.086024    0.332532    11.00000   -1.20000
AFIX   0
C25   1    0.203645    0.580518   -0.250912    11.00000    0.09315    0.04701 =
         0.04632    0.00295   -0.00401    0.03267
AFIX  43
H25   2    0.261842    0.530402   -0.272060    11.00000   -1.20000
AFIX   0
C11   1    0.512677    0.874534    0.732540    11.00000    0.12238    0.03118 =
         0.04886   -0.00977    0.00533    0.03506
AFIX  43
H11   2    0.562806    0.822269    0.760261    11.00000   -1.20000
AFIX   0
C3    1    0.175071    0.692501    0.243688    11.00000    0.10353    0.06051 =
         0.06731    0.00163    0.00091    0.06205
AFIX  43
H3A   2    0.108598    0.742107    0.241611    11.00000   -1.20000
AFIX   0
C6    1    0.475639    0.843091    0.644234    11.00000    0.11026    0.04106 =
         0.05507   -0.00284   -0.00497    0.03288
C4    1    0.227407    0.653650    0.170924    11.00000    0.09644    0.05972 =
         0.05064    0.00966    0.00702    0.04433
AFIX  43
H4    2    0.194670    0.676619    0.118463    11.00000   -1.20000
AFIX   0
C24   1    0.130433    0.626233   -0.309148    11.00000    0.09137    0.05669 =
         0.04453    0.00951   -0.01842    0.03796
AFIX  43
H24   2    0.146993    0.620333   -0.366718    11.00000   -1.20000
AFIX   0
C7    1    0.425209    0.935064    0.601824    11.00000    0.12686    0.05658 =
         0.03570   -0.00482   -0.01621    0.04553
AFIX  43
H7    2    0.414677    0.925177    0.541954    11.00000   -1.20000
AFIX   0
C13   1    0.881935    0.764373    0.410141    11.00000    0.06620    0.04899 =
         0.06191    0.00989    0.01560    0.03790
C10   1    0.478937    0.982563    0.784409    11.00000    0.12982    0.03808 =
         0.06378   -0.00362    0.00986    0.03245
C9    1    0.413520    1.067827    0.739950    11.00000    0.13479    0.04598 =
         0.06967   -0.01640   -0.00877    0.04167
AFIX  43
H9A   2    0.386946    1.137529    0.770431    11.00000   -1.20000
AFIX   0
C27   1    0.228707    0.070163   -0.012762    11.00000    0.15399    0.05655 =
         0.06969    0.00206    0.00358    0.02125
AFIX 137
H27A  2    0.123054    0.057678   -0.023411    11.00000   -1.50000
H27B  2    0.246451    0.037085    0.041516    11.00000   -1.50000
H27C  2    0.253371    0.014344   -0.057858    11.00000   -1.50000
AFIX   0
H9    2   -0.115225    0.730489   -0.126459    11.00000    0.03515
HKLF 4


REM  exp_10619_a.res in P-1
REM wR2 = 0.4895, GooF = S = 1.108, Restrained GooF = 1.081 for all data
REM R1 = 0.2093 for 1093 Fo > 4sig(Fo) and 0.2993 for all 3060 data
REM 387 parameters refined using 211 restraints

END

WGHT      0.2000      0.0000

REM Highest difference peak  0.325,  deepest hole -0.214,  1-sigma level  0.070
Q1    1   0.3825  0.6159  0.1212  11.00000  0.05    0.25
Q2    1  -0.1308  0.7565 -0.0752  11.00000  0.05    0.20
Q3    1   1.0115  0.7028  0.4169  11.00000  0.05    0.19
Q4    1  -0.0844  0.6718 -0.2523  11.00000  0.05    0.18
Q5    1   0.1881  0.5929 -0.0621  11.00000  0.05    0.18
Q6    1   1.2976  1.0252  0.2868  11.00000  0.05    0.15
Q7    1   0.1399  0.5805  0.3647  11.00000  0.05    0.15
Q8    1   0.5055  0.5373  0.2166  11.00000  0.05    0.15
Q9    1   0.4446  0.5617  0.2620  11.00000  0.05    0.15
Q10   1  -0.0052  0.7168  0.2635  11.00000  0.05    0.15
Q11   1   0.0405  0.6520  0.2586  11.00000  0.05    0.15
Q12   1   0.2960  0.7598 -0.2772  11.00000  0.05    0.14
Q13   1   0.4722  0.5823  0.2537  11.00000  0.05    0.14
Q14   1   0.2757  0.6347  0.0179  11.00000  0.05    0.14
Q15   1   0.0968  0.6213  0.3471  11.00000  0.05    0.14
Q16   1   0.1636  0.6174  0.1801  11.00000  0.05    0.13
Q17   1   0.5503  0.7131  0.5012  11.00000  0.05    0.12
Q18   1   0.7290  0.6801  0.5958  11.00000  0.05    0.12
Q19   1   0.2982  0.7224 -0.3383  11.00000  0.05    0.12
Q20   1   0.0453  0.7470 -0.0465  11.00000  0.05    0.12
Q21   1   0.3333  0.6048  0.5422  11.00000  0.05    0.12
Q22   1   0.3009  0.6385 -0.3449  11.00000  0.05    0.12
Q23   1   1.3486  0.9640  0.4089  11.00000  0.05    0.11
Q24   1   0.3599  0.6601  0.6436  11.00000  0.05    0.11
Q25   1   0.1800  0.6799 -0.2992  11.00000  0.05    0.11
Q26   1   0.4539  0.5844  0.6407  11.00000  0.05    0.11
Q27   1   1.3145  0.9733  0.4562  11.00000  0.05    0.11
Q28   1   0.1824  0.0052 -0.0592  11.00000  0.05    0.11
Q29   1   0.5572  1.0257  0.8371  11.00000  0.05    0.10
Q30   1   0.3678  0.5634 -0.2970  11.00000  0.05    0.10
Q31   1   0.3380  1.0026  0.7935  11.00000  0.05    0.09
Q32   1   0.5823  0.8939  0.6649  11.00000  0.05    0.09
Q33   1   0.8596  0.9532  0.2224  11.00000  0.05    0.09
Q34   1   0.9640  0.8112  0.2848  11.00000  0.05    0.09
Q35   1   0.6361  0.8469  0.8263  11.00000  0.05    0.09
;
_shelx_res_checksum              13996
loop_
_refln_frame_id
_refln_diffraction_start_angle
_refln_diffraction_end_angle
_refln_intensity_scale_factor
1 -49.921 -48.911 0.879
1 -49.956 -48.869 0.822
1 -49.850 -48.965 0.855
1 -50.000 -48.754 0.860
1 -49.835 -48.910 0.871
1 -49.809 -48.934 0.864
1 -49.754 -48.869 0.856
1 -49.725 -48.834 0.867
1 -49.764 -48.793 0.848
1 -49.719 -48.820 0.854
1 -49.743 -48.749 0.877
1 -49.910 -48.449 0.814
1 -49.659 -48.670 0.832
1 -49.795 -48.519 0.818
1 -49.822 -48.477 0.818
1 -49.729 -48.539 0.820
1 -49.592 -48.673 0.869
1 -49.566 -48.587 0.875
1 -49.680 -48.469 0.879
1 -49.847 -48.298 0.833
1 -49.498 -48.590 0.854
1 -49.650 -48.418 0.830
1 -49.798 -48.212 0.827
2 -49.455 -48.532 0.839
2 -49.507 -48.449 0.837
2 -49.688 -48.160 0.846
2 -49.373 -48.463 0.867
2 -49.356 -48.462 0.857
2 -49.389 -48.425 0.873
2 -49.327 -48.442 0.843
2 -49.896 -47.867 0.832
2 -49.358 -48.397 0.850
2 -49.444 -48.309 0.848
2 -49.399 -48.325 0.845
2 -49.494 -48.207 0.841
2 -49.300 -48.395 0.858
2 -49.307 -48.376 0.855
2 -49.669 -48.011 0.817
2 -49.499 -48.150 0.875
2 -49.377 -48.270 0.831
2 -49.561 -48.069 0.857
2 -49.287 -48.319 0.852
2 -49.486 -48.050 0.867
2 -49.976 -47.521 0.829
2 -49.211 -48.263 0.868
2 -49.493 -47.901 0.821
2 -49.157 -48.186 0.859
2 -49.560 -47.778 0.840
2 -49.213 -48.122 0.853
2 -49.069 -48.158 0.865
2 -49.096 -48.102 0.838
2 -49.123 -48.030 0.881
2 -49.082 -48.041 0.876
2 -49.022 -48.058 0.853
2 -49.208 -47.844 0.850
3 -48.980 -47.973 0.870
3 -48.922 -48.011 0.871
3 -48.951 -47.978 0.865
3 -48.919 -47.996 0.843
3 -48.929 -47.907 0.850
3 -48.850 -47.972 0.876
3 -48.823 -47.936 0.846
3 -49.045 -47.702 0.833
3 -48.977 -47.766 0.887
3 -48.815 -47.907 0.858
3 -48.850 -47.870 0.862
3 -49.642 -47.061 0.820
3 -48.788 -47.916 0.846
3 -48.902 -47.791 0.860
3 -48.822 -47.840 0.856
3 -48.741 -47.830 0.860
3 -48.753 -47.811 0.859
3 -49.224 -47.324 0.843
3 -48.691 -47.810 0.880
3 -48.703 -47.793 0.876
3 -48.628 -47.658 0.871
3 -48.996 -47.275 0.855
3 -48.646 -47.548 0.872
3 -48.644 -47.513 0.841
3 -48.595 -47.547 0.863
3 -48.624 -47.470 0.842
3 -48.462 -47.590 0.887
3 -48.464 -47.578 0.884
3 -48.610 -47.430 0.880
4 -48.959 -47.035 0.852
4 -49.052 -46.918 0.851
4 -48.960 -46.975 0.828
4 -48.678 -47.190 0.857
4 -48.377 -47.470 0.879
4 -48.400 -47.402 0.843
4 -49.543 -46.205 0.844
4 -48.419 -47.307 0.848
4 -48.300 -47.411 0.845
4 -48.388 -47.272 0.829
4 -48.270 -47.347 0.846
4 -48.373 -47.238 0.864
4 -48.239 -47.358 0.847
4 -48.229 -47.344 0.888
4 -48.224 -47.335 0.847
4 -48.694 -46.745 0.862
4 -48.230 -47.168 0.854
4 -48.200 -47.190 0.834
4 -48.139 -47.246 0.887
4 -48.347 -46.997 0.885
4 -48.242 -47.095 0.863
4 -48.601 -46.723 0.838
4 -48.245 -47.076 0.855
4 -49.102 -46.170 0.845
4 -48.115 -47.151 0.874
4 -48.090 -47.152 0.837
4 -48.042 -47.148 0.838
4 -48.065 -47.059 0.859
4 -47.994 -47.096 0.889
4 -48.158 -46.911 0.874
5 -47.943 -46.990 0.858
5 -47.939 -46.988 0.862
5 -47.907 -47.000 0.891
5 -48.097 -46.805 0.840
5 -48.430 -46.455 0.870
5 -47.887 -46.980 0.884
5 -47.879 -46.964 0.861
5 -48.206 -46.634 0.827
5 -47.871 -46.927 0.843
5 -48.560 -46.015 0.841
5 -48.001 -46.564 0.847
5 -47.813 -46.726 0.858
5 -47.713 -46.796 0.847
5 -47.862 -46.636 0.847
5 -47.737 -46.749 0.870
5 -47.672 -46.761 0.891
5 -47.674 -46.743 0.892
5 -47.641 -46.718 0.881
5 -47.791 -46.542 0.848
5 -48.165 -46.166 0.877
5 -47.822 -46.501 0.837
5 -47.583 -46.686 0.850
5 -47.846 -46.409 0.884
5 -47.744 -46.447 0.868
5 -47.529 -46.644 0.890
5 -47.664 -46.503 0.850
5 -47.491 -46.598 0.851
5 -47.580 -46.438 0.841
5 -47.442 -46.569 0.841
6 -47.500 -46.500 0.853
6 -47.454 -46.535 0.853
6 -47.458 -46.516 0.897
6 -47.439 -46.478 0.891
6 -47.390 -46.496 0.844
6 -47.443 -46.424 0.845
6 -47.470 -46.363 0.868
6 -47.386 -46.446 0.845
6 -47.412 -46.418 0.878
6 -47.900 -45.876 0.885
6 -47.478 -46.283 0.857
6 -47.330 -46.406 0.888
6 -47.496 -46.220 0.858
6 -47.409 -46.240 0.874
6 -47.229 -46.343 0.896
6 -47.259 -46.305 0.882
6 -47.251 -46.253 0.846
6 -47.240 -46.258 0.897
6 -47.587 -45.866 0.870
6 -47.476 -45.959 0.850
6 -48.031 -45.362 0.851
6 -47.439 -45.946 0.844
6 -47.112 -46.240 0.903
6 -47.124 -46.208 0.892
6 -47.412 -45.920 0.883
6 -47.995 -45.226 0.855
6 -47.153 -46.029 0.863
6 -47.005 -46.046 0.851
6 -46.981 -46.031 0.899
6 -47.015 -45.993 0.894
7 -46.953 -45.955 0.890
7 -46.890 -46.008 0.850
7 -46.901 -45.979 0.899
7 -47.512 -45.305 0.852
7 -46.972 -45.841 0.882
7 -46.826 -45.937 0.907
7 -47.346 -45.322 0.899
7 -46.821 -45.815 0.908
7 -46.772 -45.847 0.861
7 -47.784 -44.835 0.875
7 -46.817 -45.778 0.874
7 -46.857 -45.735 0.850
7 -46.734 -45.855 0.853
7 -46.729 -45.848 0.913
7 -46.947 -45.604 0.874
7 -46.733 -45.779 0.851
7 -47.018 -45.490 0.886
7 -46.978 -45.515 0.858
7 -46.751 -45.718 0.853
7 -46.613 -45.723 0.916
7 -46.607 -45.713 0.856
7 -46.994 -45.266 0.862
7 -46.642 -45.579 0.908
7 -46.558 -45.656 0.864
7 -47.056 -45.057 0.902
7 -46.522 -45.584 0.858
7 -46.851 -45.193 0.869
7 -47.771 -44.246 0.873
8 -46.474 -45.522 0.876
8 -46.694 -45.297 0.864
8 -46.494 -45.468 0.861
8 -46.498 -45.419 0.855
8 -46.542 -45.369 0.863
8 -46.393 -45.465 0.848
8 -46.381 -45.466 0.865
8 -46.446 -45.333 0.905
8 -46.648 -45.099 0.881
8 -46.301 -45.381 0.903
8 -46.275 -45.383 0.910
8 -46.289 -45.289 0.895
8 -46.767 -44.793 0.903
8 -46.218 -45.322 0.915
8 -46.267 -45.269 0.868
8 -46.205 -45.312 0.911
8 -46.457 -45.040 0.865
8 -46.211 -45.273 0.902
8 -46.155 -45.218 0.876
8 -46.819 -44.546 0.877
8 -46.184 -45.174 0.894
8 -46.130 -45.225 0.853
8 -46.134 -45.217 0.918
8 -46.572 -44.772 0.855
8 -46.105 -45.230 0.850
8 -46.236 -45.082 0.900
8 -46.254 -45.054 0.871
8 -46.226 -45.065 0.888
8 -47.195 -44.047 0.871
8 -46.123 -45.094 0.860
8 -46.401 -44.814 0.876
8 -46.644 -44.522 0.866
8 -46.115 -44.999 0.886
8 -46.025 -45.081 0.919
8 -45.967 -45.064 0.854
8 -46.477 -44.528 0.903
9 -47.417 -43.578 0.861
9 -45.953 -44.943 0.849
9 -46.063 -44.814 0.854
9 -45.877 -44.986 0.858
9 -45.908 -44.869 0.912
9 -45.862 -44.906 0.861
9 -45.852 -44.899 0.907
9 -46.086 -44.649 0.884
9 -45.966 -44.738 0.880
9 -45.760 -44.887 0.922
9 -45.765 -44.871 0.916
9 -45.880 -44.756 0.915
9 -45.751 -44.863 0.846
9 -45.801 -44.756 0.866
9 -45.736 -44.796 0.908
9 -45.729 -44.754 0.866
9 -46.187 -44.263 0.905
9 -45.682 -44.744 0.898
9 -45.796 -44.619 0.870
9 -45.792 -44.598 0.915
9 -45.639 -44.743 0.863
9 -45.863 -44.498 0.874
9 -45.844 -44.495 0.873
9 -45.664 -44.646 0.901
9 -45.585 -44.610 0.853
9 -48.189 -41.942 0.898
9 -45.526 -44.602 0.920
9 -45.508 -44.605 0.915
9 -45.490 -44.613 0.851
9 -45.662 -44.412 0.914
9 -45.498 -44.539 0.923
10 -45.434 -44.518 0.911
10 -45.539 -44.397 0.896
10 -45.427 -44.491 0.870
10 -46.125 -43.788 0.892
10 -45.898 -43.999 0.906
10 -45.549 -44.346 0.862
10 -45.849 -44.039 0.867
10 -45.433 -44.435 0.926
10 -45.818 -43.940 0.885
10 -47.955 -41.766 0.881
10 -45.501 -44.210 0.913
10 -45.314 -44.385 0.873
10 -45.240 -44.360 0.859
10 -45.290 -44.292 0.904
10 -45.230 -44.348 0.932
10 -45.228 -44.348 0.927
10 -45.362 -44.135 0.894
10 -45.187 -44.292 0.921
10 -45.254 -44.221 0.876
10 -45.203 -44.263 0.861
10 -45.340 -44.019 0.892
10 -45.608 -43.734 0.905
10 -45.099 -44.160 0.914
10 -45.102 -44.012 0.856
10 -45.004 -44.101 0.865
10 -45.138 -43.926 0.883
10 -47.092 -41.913 0.907
11 -44.925 -44.011 0.858
11 -45.079 -43.832 0.886
11 -45.046 -43.847 0.904
11 -44.954 -43.928 0.913
11 -44.879 -43.965 0.882
11 -44.974 -43.830 0.873
11 -44.806 -43.896 0.871
11 -45.103 -43.595 0.895
11 -44.779 -43.898 0.864
11 -45.050 -43.614 0.868
11 -44.789 -43.832 0.877
11 -44.780 -43.825 0.922
11 -47.497 -41.105 0.908
11 -45.038 -43.466 0.896
11 -45.186 -43.217 0.903
11 -44.610 -43.682 0.942
11 -44.731 -43.558 0.908
11 -44.593 -43.689 0.939
11 -44.637 -43.608 0.935
11 -45.460 -42.769 0.908
11 -44.629 -43.596 0.916
11 -44.560 -43.665 0.863
11 -44.649 -43.570 0.936
11 -44.531 -43.640 0.935
11 -44.604 -43.548 0.886
11 -44.561 -43.585 0.932
11 -44.592 -43.546 0.865
11 -44.611 -43.489 0.936
11 -44.944 -43.130 0.879
11 -45.320 -42.739 0.893
11 -44.442 -43.563 0.856
12 -44.407 -43.531 0.943
12 -44.413 -43.517 0.933
12 -44.396 -43.496 0.881
12 -44.434 -43.442 0.893
12 -44.399 -43.470 0.931
12 -44.415 -43.426 0.863
12 -44.352 -43.376 0.885
12 -44.459 -43.243 0.899
12 -44.300 -43.397 0.936
12 -44.637 -43.050 0.906
12 -44.526 -43.108 0.936
12 -44.540 -43.077 0.937
12 -44.316 -43.243 0.882
12 -44.227 -43.291 0.927
12 -44.186 -43.298 0.874
12 -44.484 -42.990 0.938
12 -44.401 -43.052 0.934
12 -45.716 -41.722 0.894
12 -44.399 -43.001 0.910
12 -44.123 -43.208 0.925
12 -44.102 -43.228 0.867
12 -44.142 -43.185 0.930
12 -44.366 -42.914 0.909
12 -44.174 -43.102 0.895
12 -44.293 -42.895 0.878
12 -44.035 -43.037 0.875
12 -43.973 -43.042 0.889
12 -44.674 -42.336 0.905
13 -45.919 -41.080 0.890
13 -44.039 -42.940 0.895
13 -43.921 -43.033 0.953
13 -44.096 -42.848 0.930
13 -43.933 -42.978 0.867
13 -44.345 -42.551 0.918
13 -44.047 -42.840 0.871
13 -43.952 -42.919 0.921
13 -44.028 -42.815 0.905
13 -43.848 -42.970 0.948
13 -43.918 -42.873 0.924
13 -43.889 -42.879 0.951
13 -43.851 -42.876 0.949
13 -43.990 -42.730 0.903
13 -43.805 -42.903 0.881
13 -43.759 -42.876 0.874
13 -43.758 -42.819 0.945
13 -43.727 -42.847 0.943
13 -43.923 -42.514 0.917
13 -43.689 -42.698 0.919
13 -43.597 -42.686 0.940
13 -43.549 -42.646 0.937
13 -43.536 -42.544 0.888
13 -43.904 -42.176 0.912
13 -43.541 -42.504 0.898
13 -43.646 -42.397 0.949
13 -43.608 -42.432 0.922
13 -43.464 -42.576 0.876
13 -43.471 -42.569 0.865
14 -43.582 -42.379 0.949
14 -43.416 -42.501 0.886
14 -43.417 -42.495 0.874
14 -43.554 -42.342 0.920
14 -43.421 -42.464 0.893
14 -43.417 -42.467 0.882
14 -43.460 -42.361 0.926
14 -44.106 -41.695 0.890
14 -43.349 -42.449 0.936
14 -43.430 -42.286 0.946
14 -43.364 -42.304 0.871
14 -43.685 -41.962 0.886
14 -43.300 -42.342 0.934
14 -43.721 -41.915 0.890
14 -43.915 -41.643 0.910
14 -43.329 -42.171 0.877
14 -43.197 -42.283 0.956
14 -44.012 -41.467 0.949
14 -43.386 -42.043 0.884
14 -43.146 -42.272 0.866
14 -43.157 -42.229 0.889
14 -43.157 -42.084 0.941
14 -43.055 -42.174 0.949
14 -43.054 -42.160 0.951
14 -43.539 -41.670 0.919
14 -43.074 -42.095 0.898
14 -43.004 -42.116 0.874
14 -42.989 -42.058 0.931
14 -43.903 -41.135 0.947
14 -43.186 -41.820 0.925
15 -43.034 -41.964 0.905
15 -44.368 -40.603 0.913
15 -43.101 -41.833 0.913
15 -42.987 -41.896 0.958
15 -42.959 -41.902 0.930
15 -42.862 -41.961 0.882
15 -42.890 -41.923 0.868
15 -42.846 -41.959 0.945
15 -42.838 -41.923 0.943
15 -43.009 -41.749 0.918
15 -42.856 -41.860 0.902
15 -42.854 -41.808 0.954
15 -42.726 -41.853 0.875
15 -42.721 -41.806 0.890
15 -42.970 -41.463 0.920
15 -42.706 -41.714 0.935
15 -42.642 -41.762 0.959
15 -42.706 -41.689 0.875
15 -42.735 -41.646 0.911
15 -42.638 -41.639 0.949
15 -42.579 -41.651 0.898
15 -43.010 -41.211 0.961
15 -42.561 -41.651 0.866
15 -42.555 -41.652 0.940
15 -42.513 -41.625 0.883
15 -42.550 -41.574 0.939
15 -43.156 -40.950 0.923
15 -42.467 -41.593 0.954
15 -42.563 -41.463 0.917
15 -42.643 -41.377 0.920
16 -42.687 -41.307 0.883
16 -42.437 -41.496 0.905
16 -42.477 -41.439 0.927
16 -42.500 -41.402 0.881
16 -42.444 -41.455 0.962
16 -42.840 -41.031 0.956
16 -43.483 -40.335 0.944
16 -42.496 -41.280 0.928
16 -42.293 -41.404 0.885
16 -42.309 -41.359 0.942
16 -42.297 -41.361 0.873
16 -42.259 -41.357 0.891
16 -42.638 -40.956 0.928
16 -42.272 -41.318 0.956
16 -42.230 -41.347 0.948
16 -42.400 -41.141 0.926
16 -42.162 -41.266 0.888
16 -42.159 -41.203 0.935
16 -42.140 -41.199 0.921
16 -42.516 -40.799 0.890
16 -42.279 -41.031 0.933
16 -42.174 -41.102 0.937
16 -42.249 -40.985 0.888
16 -42.324 -40.887 0.964
16 -42.031 -41.139 0.872
16 -42.488 -40.675 0.951
16 -42.023 -41.100 0.951
16 -41.993 -41.080 0.894
16 -41.985 -41.058 0.929
17 -41.971 -41.000 0.879
17 -42.053 -40.888 0.878
17 -41.922 -40.998 0.899
17 -41.916 -41.001 0.942
17 -42.243 -40.666 0.934
17 -43.027 -39.870 0.935
17 -41.861 -40.991 0.871
17 -41.845 -40.916 0.897
17 -41.830 -40.916 0.936
17 -42.071 -40.673 0.957
17 -41.786 -40.884 0.957
17 -42.067 -40.562 0.942
17 -41.773 -40.830 0.902
17 -41.705 -40.818 0.950
17 -41.675 -40.774 0.944
17 -41.652 -40.743 0.879
17 -41.796 -40.589 0.964
17 -41.860 -40.407 0.931
17 -41.644 -40.613 0.875
17 -41.597 -40.646 0.904
17 -41.738 -40.470 0.925
17 -42.088 -40.119 0.925
17 -41.626 -40.557 0.932
17 -41.684 -40.471 0.937
17 -41.520 -40.633 0.951
17 -42.347 -39.763 0.897
17 -41.465 -40.583 0.880
17 -41.506 -40.527 0.939
17 -41.517 -40.491 0.886
18 -41.653 -40.310 0.944
18 -41.869 -40.091 0.888
18 -41.643 -40.308 0.879
18 -41.440 -40.460 0.902
18 -41.509 -40.351 0.951
18 -41.365 -40.491 0.877
18 -41.365 -40.491 0.953
18 -42.120 -39.727 0.940
18 -41.853 -39.983 0.913
18 -41.378 -40.450 0.940
18 -41.817 -40.011 0.938
18 -41.382 -40.433 0.867
18 -41.379 -40.376 0.907
18 -41.377 -40.359 0.913
18 -41.350 -40.375 0.905
18 -41.367 -40.306 0.958
18 -41.735 -39.878 0.956
18 -41.822 -39.770 0.948
18 -41.461 -40.098 0.885
18 -41.221 -40.322 0.865
18 -42.523 -38.998 0.915
18 -41.201 -40.299 0.933
18 -41.167 -40.280 0.940
18 -41.144 -40.220 0.926
18 -41.136 -40.208 0.882
18 -41.090 -40.217 0.948
18 -41.701 -39.521 0.900
18 -41.136 -40.022 0.876
18 -41.067 -40.050 0.951
18 -41.081 -39.983 0.944
18 -41.002 -40.034 0.959
19 -40.943 -40.048 0.879
19 -40.963 -39.967 0.934
19 -40.983 -39.943 0.905
19 -41.046 -39.876 0.874
19 -40.972 -39.883 0.928
19 -40.874 -39.968 0.890
19 -40.860 -39.969 0.882
19 -40.972 -39.843 0.927
19 -40.844 -39.948 0.886
19 -40.981 -39.716 0.931
19 -40.843 -39.854 0.869
19 -40.831 -39.856 0.917
19 -41.039 -39.630 0.933
19 -40.890 -39.768 0.920
19 -40.858 -39.776 0.910
19 -40.738 -39.849 0.938
19 -40.844 -39.737 0.915
19 -40.897 -39.632 0.923
19 -40.783 -39.741 0.869
19 -40.705 -39.793 0.932
19 -40.699 -39.763 0.946
19 -40.680 -39.770 0.954
19 -40.682 -39.761 0.868
19 -40.607 -39.722 0.869
19 -42.162 -38.168 0.930
19 -40.648 -39.677 0.938
19 -40.734 -39.581 0.882
19 -40.591 -39.723 0.870
19 -40.993 -39.293 0.883
19 -40.560 -39.609 0.926
19 -40.971 -39.177 0.930
19 -40.841 -39.196 0.889
20 -41.355 -38.570 0.958
20 -40.454 -39.428 0.922
20 -40.380 -39.487 0.938
20 -40.405 -39.446 0.899
20 -40.437 -39.337 0.928
20 -40.296 -39.387 0.931
20 -40.312 -39.357 0.877
20 -40.289 -39.361 0.927
20 -40.293 -39.349 0.894
20 -40.626 -38.944 0.911
20 -40.205 -39.279 0.889
20 -40.363 -39.092 0.870
20 -40.371 -39.069 0.932
20 -40.169 -39.261 0.882
20 -40.154 -39.244 0.886
20 -40.357 -39.033 0.874
20 -40.092 -39.222 0.940
20 -40.272 -39.013 0.924
20 -41.470 -37.806 0.952
20 -40.154 -39.115 0.914
20 -40.515 -38.737 0.917
20 -40.104 -39.125 0.922
20 -40.073 -39.144 0.923
20 -40.020 -39.143 0.875
20 -40.427 -38.704 0.962
20 -39.992 -39.109 0.933
20 -40.063 -39.009 0.868
20 -40.187 -38.868 0.926
20 -40.086 -38.960 0.868
20 -39.946 -39.065 0.872
21 -40.175 -38.795 0.943
21 -39.937 -38.990 0.857
21 -39.911 -39.012 0.859
21 -39.924 -38.981 0.919
21 -39.896 -39.006 0.849
21 -39.946 -38.941 0.852
21 -39.892 -38.960 0.850
21 -39.917 -38.876 0.907
21 -39.954 -38.789 0.938
21 -40.688 -37.997 0.911
21 -40.004 -38.668 0.908
21 -39.765 -38.870 0.913
21 -39.890 -38.737 0.902
21 -39.718 -38.844 0.922
21 -39.754 -38.722 0.935
21 -39.721 -38.719 0.915
21 -39.706 -38.680 0.901
21 -39.688 -38.606 0.907
21 -39.820 -38.467 0.904
21 -39.768 -38.519 0.922
21 -40.921 -37.324 0.891
21 -39.566 -38.617 0.933
21 -39.878 -38.302 0.910
21 -39.538 -38.583 0.904
21 -39.497 -38.607 0.916
21 -42.161 -35.905 0.934
21 -39.806 -38.249 0.943
22 -39.489 -38.483 0.900
22 -39.413 -38.507 0.883
22 -39.620 -38.285 0.936
22 -39.637 -38.266 0.905
22 -39.807 -38.090 0.944
22 -39.384 -38.485 0.936
22 -42.107 -35.715 0.890
22 -39.336 -38.468 0.865
22 -39.449 -38.334 0.932
22 -39.384 -38.365 0.925
22 -39.632 -38.044 0.886
22 -39.286 -38.378 0.912
22 -40.025 -37.614 0.954
22 -39.252 -38.355 0.924
22 -39.289 -38.300 0.929
22 -39.230 -38.333 0.879
22 -39.262 -38.284 0.895
22 -39.317 -38.209 0.916
22 -39.201 -38.322 0.863
22 -39.453 -38.065 0.903
22 -39.382 -38.069 0.875
22 -39.223 -38.206 0.860
22 -39.261 -38.127 0.867
22 -39.134 -38.214 0.929
22 -39.087 -38.181 0.861
22 -39.070 -38.160 0.915
22 -39.436 -37.794 0.940
22 -39.742 -37.473 0.886
22 -39.053 -38.159 0.875
22 -39.338 -37.833 0.926
22 -39.055 -38.079 0.908
22 -39.019 -38.114 0.927
22 -39.694 -37.410 0.935
22 -39.022 -38.079 0.891
22 -38.980 -38.095 0.929
22 -39.006 -38.042 0.861
23 -39.075 -37.919 0.937
23 -41.590 -35.316 0.900
23 -38.976 -37.902 0.873
23 -39.000 -37.878 0.934
23 -38.893 -37.979 0.883
23 -39.240 -37.616 0.885
23 -38.869 -37.943 0.931
23 -39.033 -37.761 0.878
23 -38.823 -37.956 0.942
23 -39.072 -37.684 0.915
23 -40.292 -36.453 0.980
23 -38.771 -37.850 0.897
23 -38.764 -37.803 0.913
23 -38.769 -37.782 0.879
23 -38.692 -37.810 0.891
23 -38.749 -37.695 0.932
23 -39.178 -37.264 0.984
23 -38.672 -37.729 0.935
23 -38.672 -37.725 0.932
23 -38.871 -37.501 0.917
23 -38.805 -37.534 0.935
23 -38.712 -37.583 0.943
23 -38.586 -37.705 0.872
23 -38.724 -37.540 0.877
23 -38.579 -37.680 0.933
23 -38.693 -37.546 0.931
23 -38.633 -37.590 0.960
23 -38.662 -37.492 0.966
23 -38.961 -37.189 0.945
23 -38.472 -37.591 0.935
23 -38.533 -37.524 0.888
23 -38.853 -37.193 0.881
23 -39.590 -36.432 0.914
23 -39.443 -36.573 0.890
23 -38.448 -37.567 0.887
24 -38.478 -37.519 0.965
24 -38.670 -37.317 0.945
24 -38.826 -37.127 0.968
24 -38.656 -37.293 1.000
24 -38.445 -37.502 0.932
24 -38.420 -37.503 0.895
24 -38.352 -37.475 0.963
24 -38.469 -37.133 0.951
24 -38.271 -37.291 0.897
24 -38.195 -37.304 0.907
24 -38.203 -37.260 0.949
24 -38.180 -37.259 0.943
24 -38.378 -37.034 0.986
24 -38.136 -37.204 0.971
24 -38.157 -37.179 0.953
24 -38.229 -37.100 0.951
24 -38.096 -37.227 0.910
24 -38.093 -37.204 0.970
24 -38.149 -37.144 0.973
24 -38.843 -36.450 0.951
24 -38.086 -37.163 0.928
24 -38.468 -36.770 0.907
24 -38.269 -36.950 0.959
24 -38.147 -37.058 0.901
24 -38.067 -37.061 0.957
24 -38.124 -36.997 0.978
24 -38.003 -37.086 0.932
24 -38.040 -37.031 0.934
24 -38.061 -37.008 0.959
25 -38.543 -36.416 1.026
25 -37.935 -37.007 0.926
25 -38.753 -36.169 1.003
25 -37.951 -36.925 0.986
25 -38.062 -36.793 0.930
25 -37.871 -36.977 0.978
25 -38.070 -36.769 0.991
25 -37.875 -36.949 0.918
25 -37.857 -36.944 0.974
25 -37.840 -36.943 0.981
25 -38.408 -36.356 0.987
25 -38.039 -36.715 1.009
25 -37.814 -36.938 0.929
25 -37.776 -36.869 0.985
25 -40.381 -34.258 1.041
25 -37.815 -36.775 0.994
25 -37.781 -36.794 0.971
25 -38.044 -36.478 0.941
25 -38.233 -36.230 0.988
25 -37.669 -36.760 0.946
25 -37.682 -36.689 0.922
25 -37.625 -36.720 0.950
25 -37.669 -36.654 0.924
25 -37.587 -36.708 0.987
25 -38.075 -36.218 1.003
25 -37.562 -36.695 0.989
25 -37.578 -36.671 0.985
25 -38.141 -36.075 0.956
25 -37.784 -36.413 1.002
25 -37.616 -36.522 0.971
25 -37.516 -36.619 0.927
25 -37.573 -36.539 0.976
25 -37.523 -36.558 0.985
25 -37.862 -36.217 1.021
25 -37.605 -36.421 0.970
26 -37.504 -36.405 0.953
26 -37.387 -36.498 0.971
26 -37.410 -36.336 1.012
26 -37.299 -36.424 0.949
26 -37.660 -35.963 0.978
26 -37.405 -36.203 0.949
26 -37.597 -35.991 1.060
26 -37.262 -36.282 0.999
26 -37.200 -36.303 0.968
26 -37.203 -36.260 0.948
26 -37.167 -36.237 0.962
26 -37.293 -36.103 1.029
26 -37.179 -36.163 1.031
26 -37.071 -36.110 1.011
26 -37.052 -36.109 1.005
26 -37.195 -35.923 1.018
26 -36.999 -36.117 1.010
26 -37.044 -36.068 1.017
26 -36.977 -36.092 0.967
26 -36.967 -36.086 1.006
26 -36.975 -36.071 0.948
26 -36.966 -36.044 1.001
27 -36.979 -35.972 1.017
27 -37.047 -35.892 1.041
27 -37.039 -35.891 1.033
27 -37.025 -35.892 1.063
27 -37.198 -35.677 1.002
27 -36.882 -35.990 1.027
27 -37.522 -35.342 1.090
27 -37.237 -35.576 1.024
27 -36.941 -35.813 1.027
27 -36.815 -35.934 1.038
27 -37.138 -35.552 0.979
27 -36.861 -35.825 0.972
27 -36.779 -35.870 1.020
27 -37.570 -35.075 1.068
27 -36.988 -35.585 1.043
27 -36.720 -35.803 1.039
27 -36.721 -35.794 1.025
27 -36.699 -35.795 0.986
27 -39.314 -33.165 1.040
27 -36.720 -35.758 1.016
27 -36.695 -35.661 1.016
27 -36.619 -35.688 1.015
27 -36.628 -35.670 0.972
27 -36.686 -35.591 1.023
27 -36.779 -35.467 1.074
27 -36.535 -35.622 0.972
27 -39.301 -32.848 0.988
27 -36.853 -35.296 1.054
27 -36.562 -35.582 1.041
27 -36.514 -35.626 0.986
27 -36.837 -35.194 1.041
27 -36.452 -35.578 0.985
27 -36.813 -35.189 1.053
28 -36.586 -35.398 1.062
28 -36.507 -35.437 0.990
28 -38.392 -33.553 1.088
28 -36.423 -35.493 1.028
28 -37.384 -34.523 1.125
28 -36.448 -35.434 1.037
28 -36.444 -35.365 1.062
28 -36.481 -35.270 0.989
28 -36.308 -35.439 1.050
28 -36.310 -35.392 1.050
28 -36.703 -34.999 1.092
28 -36.689 -34.917 1.046
28 -36.205 -35.330 1.047
28 -36.312 -35.223 1.059
28 -36.196 -35.291 1.045
28 -36.424 -35.040 1.097
28 -36.244 -35.191 0.989
28 -36.195 -35.225 1.029
28 -36.169 -35.198 0.988
28 -36.195 -35.143 1.057
28 -36.861 -34.472 1.006
28 -36.094 -35.197 1.022
28 -36.086 -35.132 0.994
28 -36.386 -34.798 1.104
28 -36.060 -35.121 1.027
28 -36.049 -35.132 1.024
28 -36.036 -35.140 1.044
28 -36.023 -35.152 0.995
28 -36.097 -35.063 1.037
28 -35.997 -35.100 1.040
28 -36.053 -35.019 1.050
28 -35.972 -35.084 0.996
28 -35.974 -35.061 0.996
29 -35.958 -35.031 1.072
29 -36.690 -34.114 1.060
29 -35.999 -34.796 1.051
29 -35.773 -34.830 1.056
29 -35.928 -34.658 1.080
29 -35.782 -34.775 1.061
29 -36.043 -34.512 1.011
29 -35.774 -34.774 1.070
29 -36.247 -34.244 1.053
29 -35.768 -34.702 1.007
29 -35.768 -34.698 1.032
29 -35.725 -34.732 1.076
29 -35.669 -34.765 1.049
29 -35.885 -34.542 1.088
29 -35.814 -34.597 1.008
29 -35.644 -34.754 1.065
29 -35.691 -34.627 1.071
29 -35.533 -34.657 1.063
29 -35.541 -34.648 1.006
29 -35.519 -34.629 1.031
29 -35.659 -34.482 1.072
29 -35.779 -34.334 1.070
29 -35.463 -34.579 1.059
30 -35.673 -34.303 1.090
30 -35.471 -34.491 1.086
30 -35.420 -34.495 1.018
30 -36.088 -33.817 1.110
30 -35.535 -34.311 1.120
30 -35.371 -34.467 1.047
30 -36.305 -33.434 1.075
30 -35.382 -34.345 1.068
30 -35.302 -34.398 1.074
30 -35.388 -34.289 1.095
30 -35.324 -34.343 1.016
30 -35.310 -34.340 1.071
30 -35.244 -34.299 1.074
30 -35.224 -34.306 1.050
30 -35.242 -34.280 1.080
30 -36.153 -33.369 1.109
30 -35.200 -34.299 1.017
30 -35.188 -34.300 1.068
30 -35.291 -34.180 1.012
30 -35.520 -33.939 1.011
30 -35.430 -34.009 1.117
30 -35.322 -34.104 1.029
30 -35.148 -34.194 1.054
30 -35.099 -34.224 1.037
30 -35.077 -34.145 1.052
30 -35.312 -33.822 1.033
30 -35.256 -33.854 1.082
30 -35.332 -33.765 1.106
30 -34.999 -34.061 1.017
30 -35.014 -34.032 1.077
30 -35.104 -33.915 1.101
31 -34.976 -34.018 1.084
31 -35.392 -33.539 1.123
31 -34.931 -33.985 1.065
31 -35.231 -33.645 1.081
31 -35.493 -33.370 1.052
31 -34.877 -33.939 1.084
31 -34.851 -33.963 1.049
31 -34.828 -33.954 1.083
31 -34.850 -33.920 1.094
31 -34.820 -33.913 1.074
31 -36.541 -32.126 1.066
31 -34.765 -33.897 1.041
31 -34.781 -33.869 1.072
31 -34.852 -33.746 1.120
31 -34.908 -33.644 1.116
31 -34.777 -33.774 1.026
31 -35.352 -33.159 1.163
31 -35.211 -33.298 1.138
31 -34.736 -33.696 1.090
31 -34.662 -33.750 1.089
31 -34.674 -33.723 1.029
31 -34.795 -33.582 1.082
31 -34.777 -33.590 1.101
31 -34.623 -33.678 1.071
31 -34.564 -33.648 1.087
31 -34.542 -33.641 1.050
31 -34.807 -33.352 1.057
31 -34.503 -33.615 1.078
31 -34.496 -33.566 1.077
31 -34.450 -33.566 1.042
31 -35.655 -32.354 1.113
32 -34.463 -33.532 1.083
32 -34.514 -33.460 1.096
32 -34.513 -33.374 1.033
32 -34.453 -33.374 1.117
32 -34.521 -33.294 1.129
32 -34.373 -33.352 1.038
32 -35.676 -32.016 1.114
32 -34.303 -33.385 1.087
32 -34.267 -33.397 1.092
32 -34.321 -33.299 1.118
32 -34.290 -33.319 1.101
32 -34.509 -33.086 1.168
32 -34.348 -33.193 1.101
32 -34.299 -33.188 1.066
32 -34.791 -32.666 1.130
32 -34.437 -32.992 1.096
32 -34.685 -32.732 1.075
32 -34.140 -33.254 1.046
32 -34.142 -33.238 1.090
32 -34.176 -33.196 1.076
32 -34.094 -33.196 1.076
32 -34.103 -33.186 1.059
32 -34.434 -32.853 1.060
32 -34.231 -33.054 1.104
32 -34.048 -33.147 1.052
32 -34.075 -33.116 1.090
32 -35.462 -31.716 1.164
32 -34.390 -32.785 1.144
32 -34.046 -33.121 1.083
32 -34.864 -32.288 1.079
32 -34.072 -33.036 1.043
32 -33.981 -33.091 1.093
32 -34.059 -32.995 1.109
33 -33.909 -33.015 1.099
33 -33.899 -33.009 1.053
33 -34.205 -32.684 1.152
33 -33.904 -32.943 1.116
33 -33.986 -32.831 1.047
33 -36.515 -30.300 1.107
33 -33.897 -32.897 1.122
33 -34.154 -32.637 1.043
33 -33.780 -32.902 1.076
33 -34.362 -32.294 1.157
33 -33.847 -32.801 1.060
33 -34.050 -32.583 1.137
33 -33.854 -32.759 1.129
33 -34.173 -32.340 1.101
33 -33.781 -32.715 1.116
33 -33.849 -32.632 1.112
33 -33.685 -32.775 1.056
33 -33.822 -32.565 1.166
33 -34.040 -32.279 1.173
33 -33.591 -32.677 1.089
33 -33.574 -32.656 1.105
33 -33.867 -32.335 1.111
33 -33.535 -32.667 1.069
33 -33.525 -32.638 1.096
33 -33.519 -32.617 1.092
33 -33.735 -32.351 1.149
33 -33.620 -32.454 1.054
33 -33.471 -32.596 1.100
33 -33.472 -32.541 1.059
33 -34.669 -31.336 1.101
34 -33.836 -32.133 1.150
34 -33.461 -32.479 1.126
34 -33.412 -32.491 1.062
34 -33.416 -32.478 1.106
34 -33.443 -32.439 1.114
34 -33.409 -32.464 1.129
34 -33.449 -32.409 1.123
34 -33.378 -32.478 1.111
34 -33.372 -32.456 1.095
34 -33.394 -32.391 1.098
34 -33.352 -32.348 1.130
34 -33.586 -32.076 1.121
34 -33.229 -32.338 1.089
34 -33.256 -32.305 1.073
34 -34.579 -30.978 1.174
34 -33.360 -32.187 1.071
34 -33.211 -32.278 1.062
34 -33.295 -32.162 1.166
34 -33.286 -32.132 1.121
34 -33.249 -32.111 1.090
34 -33.396 -31.922 1.057
34 -33.905 -31.411 1.137
34 -33.179 -32.004 1.082
34 -33.191 -31.968 1.156
34 -33.012 -32.143 1.109
34 -33.043 -32.091 1.062
34 -33.750 -31.359 1.123
34 -32.991 -32.108 1.104
34 -33.162 -31.936 1.141
34 -32.979 -32.072 1.123
34 -32.961 -32.080 1.080
34 -32.977 -32.032 1.118
35 -32.953 -32.024 1.119
35 -33.073 -31.855 1.132
35 -32.878 -31.976 1.097
35 -33.120 -31.699 1.148
35 -33.138 -31.670 1.174
35 -33.793 -31.006 1.126
35 -32.869 -31.918 1.110
35 -32.848 -31.916 1.102
35 -32.892 -31.848 1.152
35 -32.827 -31.868 1.117
35 -32.808 -31.857 1.082
35 -32.762 -31.883 1.072
35 -32.750 -31.777 1.059
35 -32.693 -31.786 1.106
35 -32.745 -31.723 1.103
35 -32.945 -31.503 1.065
35 -32.731 -31.625 1.148
35 -32.616 -31.734 1.068
35 -33.129 -31.203 1.182
35 -32.857 -31.367 1.131
35 -32.574 -31.644 1.088
35 -32.582 -31.605 1.138
35 -33.146 -31.029 1.140
35 -32.524 -31.639 1.102
35 -32.513 -31.615 1.113
35 -32.548 -31.556 1.060
35 -32.480 -31.597 1.095
35 -32.783 -31.265 1.083
35 -32.558 -31.483 1.132
36 -32.446 -31.542 1.088
36 -32.482 -31.477 1.116
36 -32.661 -31.247 1.072
36 -32.555 -31.328 1.143
36 -32.436 -31.433 1.057
36 -32.838 -30.986 1.137
36 -32.408 -31.402 1.062
36 -33.192 -30.615 1.175
36 -32.320 -31.451 1.084
36 -32.339 -31.429 1.094
36 -32.506 -31.239 1.163
36 -32.446 -31.290 1.094
36 -32.618 -31.108 1.113
36 -32.314 -31.400 1.110
36 -32.332 -31.311 1.140
36 -32.319 -31.300 1.068
36 -32.486 -31.095 1.084
36 -32.170 -31.275 1.078
36 -32.381 -31.011 1.098
36 -32.120 -31.242 1.107
36 -32.188 -31.152 1.110
36 -32.222 -31.116 1.118
36 -32.105 -31.215 1.102
36 -32.138 -31.156 1.120
36 -33.348 -29.891 1.063
36 -32.093 -30.999 1.137
36 -31.982 -31.083 1.070
37 -31.980 -31.019 1.142
37 -32.051 -30.926 1.161
37 -31.948 -30.996 1.093
37 -31.981 -30.933 1.060
37 -31.877 -30.986 1.113
37 -31.874 -30.952 1.104
37 -31.879 -30.947 1.117
37 -31.855 -30.948 1.074
37 -31.844 -30.917 1.117
37 -32.113 -30.647 1.146
37 -32.064 -30.608 1.152
37 -31.767 -30.899 1.112
37 -31.775 -30.857 1.072
37 -34.518 -28.064 1.094
37 -31.779 -30.776 1.080
37 -31.730 -30.802 1.073
37 -31.801 -30.634 1.112
37 -32.277 -30.153 1.140
37 -31.724 -30.696 1.149
37 -31.663 -30.745 1.134
37 -31.702 -30.697 1.140
37 -31.640 -30.743 1.105
37 -31.768 -30.607 1.186
37 -31.702 -30.655 1.128
37 -31.716 -30.635 1.060
37 -32.271 -30.022 1.221
37 -31.893 -30.363 1.146
37 -31.501 -30.619 1.095
37 -31.496 -30.615 1.108
37 -31.527 -30.570 1.115
37 -31.562 -30.458 1.063
37 -31.488 -30.526 1.136
37 -31.739 -30.265 1.097
38 -31.466 -30.533 1.117
38 -31.945 -30.020 1.187
38 -31.411 -30.536 1.094
38 -31.520 -30.414 1.136
38 -31.574 -30.348 1.154
38 -31.439 -30.466 1.104
38 -31.402 -30.499 1.117
38 -31.483 -30.364 1.080
38 -31.358 -30.482 1.089
38 -31.605 -30.181 1.199
38 -31.362 -30.417 1.140
38 -31.447 -30.317 1.088
38 -31.445 -30.309 1.098
38 -31.320 -30.402 1.131
38 -32.099 -29.529 1.088
38 -31.205 -30.316 1.119
38 -31.157 -30.278 1.113
38 -31.149 -30.234 1.106
38 -31.268 -30.095 1.135
38 -31.299 -30.043 1.189
38 -31.155 -30.080 1.148
38 -31.061 -30.154 1.132
38 -31.191 -29.976 1.151
38 -31.090 -30.043 1.090
38 -31.005 -30.109 1.110
38 -33.673 -27.415 1.146
38 -31.449 -29.636 1.219
38 -31.634 -29.443 1.095
38 -31.004 -30.012 1.109
39 -31.356 -29.616 1.125
39 -30.939 -30.024 1.086
39 -31.030 -29.896 1.172
39 -31.439 -29.462 1.099
39 -31.364 -29.526 1.111
39 -31.201 -29.674 1.172
39 -30.848 -29.966 1.107
39 -30.863 -29.906 1.119
39 -30.827 -29.897 1.077
39 -30.788 -29.906 1.118
39 -30.828 -29.834 1.081
39 -31.302 -29.348 1.161
39 -30.810 -29.828 1.133
39 -30.776 -29.828 1.073
39 -30.787 -29.806 1.076
39 -31.007 -29.565 1.113
39 -31.714 -28.856 1.206
39 -30.767 -29.801 1.073
39 -30.788 -29.746 1.161
39 -30.782 -29.739 1.135
39 -30.805 -29.630 1.142
39 -30.662 -29.762 1.100
39 -31.249 -29.057 1.195
39 -30.908 -29.394 1.199
39 -30.623 -29.616 1.111
39 -30.537 -29.668 1.113
39 -30.735 -29.460 1.163
39 -30.568 -29.590 1.151
39 -30.542 -29.589 1.122
39 -31.710 -28.410 1.140
39 -30.516 -29.589 1.124
39 -30.571 -29.491 1.087
39 -30.897 -29.137 1.186
40 -30.427 -29.514 1.075
40 -30.408 -29.498 1.104
40 -30.410 -29.495 1.101
40 -30.373 -29.469 1.075
40 -30.357 -29.449 1.096
40 -30.343 -29.449 1.092
40 -30.337 -29.440 1.077
40 -30.437 -29.327 1.148
40 -30.324 -29.432 1.083
40 -30.612 -29.143 1.173
40 -30.257 -29.361 1.111
40 -30.841 -28.724 1.138
40 -30.282 -29.263 1.116
40 -30.253 -29.245 1.135
40 -30.371 -29.104 1.164
40 -30.438 -29.024 1.122
40 -30.297 -29.140 1.169
40 -30.376 -29.060 1.107
40 -30.124 -29.253 1.083
40 -30.144 -29.201 1.123
40 -30.576 -28.743 1.173
40 -30.089 -29.215 1.090
40 -30.090 -29.185 1.110
40 -30.075 -29.191 1.099
40 -30.080 -29.162 1.098
40 -32.679 -26.558 1.167
40 -30.135 -29.082 1.155
40 -30.062 -29.147 1.092
40 -30.154 -29.051 1.090
40 -30.160 -29.034 1.155
40 -30.024 -29.142 1.104
40 -30.238 -28.909 1.094
40 -30.333 -28.802 1.139
40 -30.033 -29.053 1.142
40 -29.978 -29.047 1.129
40 -29.957 -29.060 1.116
41 -29.970 -28.942 1.140
41 -30.095 -28.754 1.075
41 -29.988 -28.773 1.131
41 -29.806 -28.930 1.095
41 -29.821 -28.894 1.098
41 -29.794 -28.832 1.130
41 -29.771 -28.841 1.082
41 -29.957 -28.602 1.065
41 -29.970 -28.580 1.129
41 -29.797 -28.678 1.093
41 -29.727 -28.684 1.124
41 -29.745 -28.646 1.080
41 -29.629 -28.711 1.120
41 -29.602 -28.726 1.094
41 -29.819 -28.451 1.057
41 -29.518 -28.570 1.082
41 -29.515 -28.562 1.114
41 -29.577 -28.487 1.071
41 -29.472 -28.582 1.111
42 -29.677 -28.296 1.040
42 -29.484 -28.354 1.093
42 -32.040 -25.766 1.117
42 -29.572 -28.202 1.133
42 -29.332 -28.421 1.095
42 -29.361 -28.391 1.062
42 -29.399 -28.324 1.054
42 -30.580 -27.123 1.073
42 -29.538 -28.144 1.036
42 -29.287 -28.321 1.076
42 -29.362 -28.202 1.162
42 -29.165 -28.271 1.087
42 -29.196 -28.238 1.059
42 -29.400 -27.993 1.033
42 -29.144 -28.244 1.063
42 -29.215 -28.159 1.050
42 -29.205 -28.069 1.106
42 -29.074 -28.092 1.081
42 -29.008 -28.117 1.081
42 -29.027 -28.084 1.058
42 -29.262 -27.842 1.033
42 -28.996 -28.103 1.065
42 -31.613 -25.445 1.134
42 -29.019 -27.989 1.048
43 -28.913 -28.045 1.074
43 -28.856 -27.959 1.076
43 -28.848 -27.959 1.067
43 -28.852 -27.925 1.058
43 -28.870 -27.876 1.087
43 -28.918 -27.807 1.126
43 -28.995 -27.721 1.132
43 -28.793 -27.918 1.081
43 -28.837 -27.829 1.117
43 -28.802 -27.807 1.048
43 -29.065 -27.538 1.137
43 -28.735 -27.829 1.108
43 -28.752 -27.809 1.108
43 -28.970 -27.550 1.033
43 -28.703 -27.815 1.074
43 -28.707 -27.803 1.077
43 -28.680 -27.790 1.091
43 -29.505 -26.935 1.075
43 -28.675 -27.761 1.065
43 -28.663 -27.758 1.099
43 -28.993 -27.405 1.109
43 -28.667 -27.722 1.120
43 -29.123 -27.198 1.141
43 -28.570 -27.685 1.091
43 -28.578 -27.662 1.102
43 -28.617 -27.617 1.132
43 -28.818 -27.411 1.037
43 -28.563 -27.666 1.084
43 -28.560 -27.647 1.080
43 -28.562 -27.607 1.057
43 -28.591 -27.513 1.144
43 -28.976 -27.115 1.192
43 -29.340 -26.743 1.114
43 -28.494 -27.586 1.075
43 -28.472 -27.598 1.085
43 -28.491 -27.530 1.113
43 -28.599 -27.410 1.156
44 -28.766 -27.208 1.179
44 -28.650 -27.307 1.167
44 -28.667 -27.273 1.041
44 -28.431 -27.508 1.095
44 -28.370 -27.499 1.079
44 -29.818 -26.033 1.178
44 -28.425 -27.391 1.124
44 -30.107 -25.692 1.120
44 -28.963 -26.773 1.083
44 -29.154 -26.577 1.146
44 -28.311 -27.387 1.088
44 -28.516 -27.135 1.049
44 -28.314 -27.336 1.107
44 -28.283 -27.355 1.074
44 -28.391 -27.243 1.134
44 -28.615 -26.967 1.091
44 -28.407 -27.144 1.079
44 -28.251 -27.271 1.123
44 -28.218 -27.287 1.112
44 -28.270 -27.217 1.133
44 -28.402 -27.081 1.142
44 -29.053 -26.412 1.167
44 -28.172 -27.274 1.102
44 -28.270 -27.112 1.143
44 -28.483 -26.898 1.150
44 -28.224 -27.139 1.118
44 -28.365 -26.997 1.058
44 -28.673 -26.682 1.158
44 -28.139 -27.144 1.104
44 -28.596 -26.619 1.096
44 -28.243 -26.937 1.153
44 -28.085 -27.020 1.063
44 -28.175 -26.900 1.124
44 -28.213 -26.859 1.069
45 -27.981 -26.986 1.053
45 -27.953 -26.998 1.058
45 -29.132 -25.801 1.132
45 -27.962 -26.951 1.100
45 -27.930 -26.980 1.057
45 -27.889 -26.999 1.060
45 -27.958 -26.929 1.053
45 -28.176 -26.661 1.163
45 -28.040 -26.771 1.065
45 -27.993 -26.807 1.112
45 -28.063 -26.721 1.081
45 -28.197 -26.586 1.127
45 -28.309 -26.471 1.110
45 -27.843 -26.915 1.074
45 -27.904 -26.848 1.058
45 -27.728 -26.860 1.075
45 -28.154 -26.429 1.077
45 -27.828 -26.753 1.066
45 -28.813 -25.758 1.100
45 -29.123 -25.375 1.155
45 -27.912 -26.583 1.095
45 -28.353 -26.142 1.129
45 -27.755 -26.702 1.054
45 -27.650 -26.765 1.063
45 -28.064 -26.324 1.126
45 -27.737 -26.648 1.076
45 -27.641 -26.727 1.067
45 -27.646 -26.709 1.055
45 -28.565 -25.779 1.148
45 -27.635 -26.707 1.064
45 -27.614 -26.706 1.075
45 -28.056 -26.242 1.173
45 -27.603 -26.660 1.064
45 -28.798 -25.411 1.132
45 -27.760 -26.445 1.111
45 -27.914 -26.276 1.111
45 -27.594 -26.583 1.100
45 -27.525 -26.648 1.083
45 -27.635 -26.536 1.087
45 -27.540 -26.616 1.088
45 -27.552 -26.594 1.068
46 -27.485 -26.514 1.071
46 -27.608 -26.336 1.051
46 -30.075 -23.844 1.134
46 -27.397 -26.513 1.064
46 -27.384 -26.496 1.072
46 -27.381 -26.492 1.067
46 -27.362 -26.464 1.080
46 -27.357 -26.464 1.066
46 -27.401 -26.407 1.098
46 -27.381 -26.421 1.119
46 -27.335 -26.410 1.051
46 -27.317 -26.420 1.089
46 -27.317 -26.417 1.067
46 -27.381 -26.345 1.045
46 -27.307 -26.384 1.090
46 -29.923 -23.735 1.143
46 -27.630 -25.965 1.097
46 -27.209 -26.231 1.101
46 -27.154 -26.286 1.073
46 -27.845 -25.594 1.181
46 -27.156 -26.281 1.078
46 -27.229 -26.209 1.132
46 -27.137 -26.248 1.086
46 -27.126 -26.238 1.072
46 -29.722 -23.581 1.155
46 -27.554 -25.722 1.062
46 -27.102 -26.172 1.100
46 -27.093 -26.177 1.095
46 -27.993 -25.252 1.100
46 -27.162 -25.977 1.106
46 -27.017 -26.056 1.106
46 -26.988 -26.076 1.055
46 -27.081 -25.977 1.144
46 -27.054 -25.969 1.111
47 -27.073 -25.800 1.032
47 -26.889 -25.982 1.095
47 -26.942 -25.928 1.035
47 -26.881 -25.900 1.106
47 -26.903 -25.869 1.110
47 -26.834 -25.931 1.078
47 -26.893 -25.849 1.056
47 -26.826 -25.882 1.106
47 -26.944 -25.725 1.147
47 -26.733 -25.733 1.117
47 -26.661 -25.780 1.053
47 -27.045 -25.380 1.085
47 -26.814 -25.539 1.108
47 -26.732 -25.584 1.118
47 -26.594 -25.690 1.058
47 -26.568 -25.700 1.070
47 -26.813 -25.434 1.158
47 -26.651 -25.589 1.116
47 -26.533 -25.601 1.047
47 -26.600 -25.522 1.128
47 -26.517 -25.578 1.089
48 -26.471 -25.438 1.045
48 -27.904 -23.964 1.069
48 -26.687 -25.173 1.080
48 -26.423 -25.436 1.033
48 -26.740 -25.102 1.086
48 -26.699 -25.102 1.162
48 -26.339 -25.461 1.053
48 -26.503 -25.290 1.056
48 -26.291 -25.409 1.074
48 -28.889 -22.767 1.142
48 -26.487 -25.167 1.117
48 -26.420 -25.231 1.131
48 -26.414 -25.231 1.117
48 -26.394 -25.125 1.023
48 -26.688 -24.697 1.037
48 -26.143 -25.234 1.065
48 -26.138 -25.218 1.044
48 -26.169 -25.163 1.093
48 -26.093 -25.203 1.055
48 -26.135 -25.159 1.111
48 -26.121 -25.171 1.055
48 -26.430 -24.819 1.101
48 -26.058 -25.120 1.050
48 -26.030 -25.145 1.055
48 -26.093 -25.028 1.062
48 -25.986 -25.105 1.059
48 -25.993 -25.087 1.083
48 -25.959 -25.091 1.064
48 -28.694 -22.330 1.075
49 -26.026 -24.973 1.050
49 -26.168 -24.824 1.136
49 -25.936 -25.053 1.056
49 -25.956 -25.032 1.046
49 -25.990 -24.971 1.037
49 -26.162 -24.796 1.120
49 -25.866 -24.989 1.067
49 -25.910 -24.874 1.043
49 -25.985 -24.722 1.078
49 -25.797 -24.909 1.061
49 -25.800 -24.888 1.048
49 -26.123 -24.539 1.118
49 -25.922 -24.710 1.043
49 -25.771 -24.816 1.037
49 -25.736 -24.839 1.075
49 -25.906 -24.637 1.063
49 -25.695 -24.785 1.044
49 -25.723 -24.709 1.038
49 -25.773 -24.646 1.096
49 -25.988 -24.428 1.063
49 -26.292 -24.119 1.096
49 -25.674 -24.730 1.089
49 -25.599 -24.709 1.065
49 -25.604 -24.701 1.069
49 -25.603 -24.660 1.074
49 -25.761 -24.489 1.050
49 -25.573 -24.669 1.053
49 -25.561 -24.632 1.084
49 -25.885 -24.248 1.126
49 -25.626 -24.497 1.129
49 -25.814 -24.256 1.145
49 -25.469 -24.594 1.050
50 -25.462 -24.502 1.098
50 -25.745 -24.157 1.103
50 -25.436 -24.449 1.032
50 -25.449 -24.434 1.045
50 -25.429 -24.428 1.030
50 -25.520 -24.248 1.035
50 -25.338 -24.400 1.076
50 -25.327 -24.346 1.091
50 -25.452 -24.196 1.013
50 -25.323 -24.321 1.096
50 -25.633 -23.985 1.085
50 -25.247 -24.338 1.059
50 -25.324 -24.154 1.058
50 -25.186 -24.285 1.045
50 -25.246 -24.226 1.109
50 -25.344 -24.095 1.137
50 -25.177 -24.261 1.040
50 -25.164 -24.251 1.071
50 -25.764 -23.553 1.093
50 -25.085 -24.197 1.071
50 -25.303 -23.969 1.097
50 -25.061 -24.186 1.051
50 -25.216 -24.009 1.031
50 -25.562 -23.572 1.121
50 -25.428 -23.703 1.069
50 -25.567 -23.522 1.130
50 -24.998 -24.042 1.035
51 -25.125 -23.856 1.021
51 -25.018 -23.956 1.096
51 -24.976 -23.970 1.081
51 -24.886 -24.004 1.043
51 -25.811 -23.070 1.064
51 -24.903 -23.976 1.040
51 -24.965 -23.862 1.115
51 -24.927 -23.887 1.077
51 -24.903 -23.900 1.033
51 -24.937 -23.847 1.100
51 -25.310 -23.450 1.149
51 -24.777 -23.909 1.055
51 -25.039 -23.627 1.143
51 -24.780 -23.849 1.040
51 -24.780 -23.838 1.066
51 -24.724 -23.845 1.045
51 -25.092 -23.476 1.042
51 -24.761 -23.782 1.025
51 -24.699 -23.783 1.076
51 -24.748 -23.704 1.055
51 -24.672 -23.766 1.035
51 -24.672 -23.714 1.076
51 -24.611 -23.730 1.053
51 -25.295 -23.029 1.020
51 -25.069 -23.238 1.049
51 -24.590 -23.708 1.062
51 -24.594 -23.693 1.049
51 -24.593 -23.672 1.037
51 -24.662 -23.497 1.041
51 -24.512 -23.631 1.049
51 -24.583 -23.550 1.044
51 -24.608 -23.424 1.103
51 -27.264 -20.766 1.039
52 -24.604 -23.385 1.142
52 -24.386 -23.474 1.050
52 -25.132 -22.725 1.084
52 -24.476 -23.349 1.103
52 -24.350 -23.444 1.086
52 -24.503 -23.283 1.124
52 -24.338 -23.429 1.052
52 -24.719 -23.037 1.108
52 -24.295 -23.425 1.059
52 -24.311 -23.383 1.055
52 -25.187 -22.499 1.147
52 -24.350 -23.331 1.049
52 -24.463 -23.207 1.025
52 -24.276 -23.316 1.101
52 -24.235 -23.344 1.071
52 -24.274 -23.286 1.042
52 -24.464 -23.021 1.073
52 -24.324 -23.127 1.030
52 -24.108 -23.212 1.076
52 -24.098 -23.199 1.053
52 -24.248 -23.035 1.071
52 -24.113 -23.138 1.114
52 -24.100 -23.064 1.099
52 -24.098 -23.058 1.092
52 -24.048 -23.105 1.096
52 -24.003 -23.102 1.056
52 -24.036 -23.046 1.050
52 -24.035 -23.035 1.043
53 -23.941 -22.988 1.052
53 -23.909 -23.013 1.094
53 -24.136 -22.758 1.158
53 -24.587 -22.288 1.182
53 -24.432 -22.442 1.058
53 -23.889 -22.973 1.083
53 -23.882 -22.969 1.088
53 -24.038 -22.774 1.101
53 -23.852 -22.950 1.060
53 -24.694 -22.099 1.118
53 -23.994 -22.765 1.028
53 -23.814 -22.941 1.073
53 -24.056 -22.690 1.132
53 -23.954 -22.742 1.069
53 -24.667 -22.025 1.143
53 -23.879 -22.720 1.055
53 -24.004 -22.595 1.137
53 -23.811 -22.786 1.117
53 -23.783 -22.743 1.132
53 -23.699 -22.824 1.066
53 -23.667 -22.729 1.082
53 -23.669 -22.667 1.112
53 -23.694 -22.565 1.071
53 -23.606 -22.627 1.052
53 -23.560 -22.659 1.072
53 -23.770 -22.436 1.112
53 -23.545 -22.619 1.092
53 -23.545 -22.574 1.051
53 -23.882 -22.190 1.054
53 -23.465 -22.549 1.062
53 -23.442 -22.566 1.069
54 -23.443 -22.548 1.076
54 -23.441 -22.513 1.111
54 -23.711 -22.197 1.116
54 -23.418 -22.461 1.105
54 -23.534 -22.326 1.066
54 -23.383 -22.405 1.064
54 -23.338 -22.449 1.096
54 -23.400 -22.384 1.081
54 -23.421 -22.250 1.120
54 -23.275 -22.391 1.087
54 -23.248 -22.353 1.069
54 -23.362 -22.233 1.152
54 -24.468 -21.082 1.119
54 -23.917 -21.632 1.125
54 -24.660 -20.873 1.175
54 -23.474 -22.000 1.080
54 -23.183 -22.284 1.069
54 -23.200 -22.262 1.089
54 -23.158 -22.291 1.078
54 -23.278 -22.159 1.134
54 -23.505 -21.907 1.178
54 -23.158 -22.252 1.068
54 -23.296 -22.066 1.040
54 -23.118 -22.237 1.082
54 -23.355 -22.000 1.101
54 -23.177 -22.087 1.130
54 -23.106 -22.102 1.072
54 -25.749 -19.449 1.083
54 -23.160 -21.981 1.045
54 -23.394 -21.711 1.153
54 -22.996 -22.079 1.105
54 -23.017 -22.048 1.100
54 -23.002 -22.049 1.061
54 -23.289 -21.729 1.099
55 -22.958 -22.041 1.096
55 -24.000 -20.944 1.118
55 -23.283 -21.646 1.152
55 -22.926 -21.949 1.127
55 -22.892 -21.963 1.075
55 -23.057 -21.793 1.114
55 -22.892 -21.913 1.115
55 -22.942 -21.773 1.104
55 -22.924 -21.776 1.064
55 -22.930 -21.733 1.064
55 -22.884 -21.762 1.077
55 -22.767 -21.868 1.078
55 -22.762 -21.857 1.112
55 -22.810 -21.773 1.120
55 -22.715 -21.819 1.097
55 -22.724 -21.735 1.073
55 -22.670 -21.767 1.102
55 -22.668 -21.766 1.092
55 -22.835 -21.586 1.168
55 -22.664 -21.715 1.068
55 -22.671 -21.704 1.076
55 -22.601 -21.727 1.091
55 -22.624 -21.662 1.069
55 -22.565 -21.673 1.077
55 -22.560 -21.669 1.081
55 -22.531 -21.661 1.082
55 -22.575 -21.615 1.121
55 -23.212 -20.946 1.065
55 -22.513 -21.602 1.079
55 -22.666 -21.412 1.147
55 -23.047 -21.011 1.117
56 -23.381 -20.602 1.105
56 -22.562 -21.397 1.097
56 -22.542 -21.322 1.152
56 -22.572 -21.182 1.137
56 -22.709 -21.026 1.136
56 -22.666 -21.050 1.098
56 -22.717 -20.969 1.117
56 -22.342 -21.295 1.144
56 -22.260 -21.365 1.090
56 -22.216 -21.275 1.129
56 -22.180 -21.306 1.093
56 -22.201 -21.276 1.113
56 -22.220 -21.250 1.076
56 -22.172 -21.270 1.083
56 -22.143 -21.213 1.081
56 -22.105 -21.209 1.114
56 -22.335 -20.961 1.100
56 -22.128 -21.160 1.114
56 -22.045 -21.179 1.095
56 -22.117 -21.049 1.130
56 -22.626 -20.535 1.174
56 -22.075 -21.085 1.090
56 -22.115 -21.024 1.089
56 -22.005 -21.118 1.084
56 -22.046 -21.022 1.139
56 -21.975 -21.087 1.105
56 -21.977 -21.036 1.118
57 -22.057 -20.898 1.091
57 -22.159 -20.746 1.192
57 -22.037 -20.857 1.069
57 -22.185 -20.673 1.087
57 -21.905 -20.951 1.085
57 -21.864 -20.977 1.093
57 -21.990 -20.820 1.138
57 -21.912 -20.801 1.081
57 -21.895 -20.805 1.126
57 -21.759 -20.866 1.101
57 -21.751 -20.868 1.106
57 -21.751 -20.856 1.090
57 -21.730 -20.799 1.115
57 -21.728 -20.782 1.082
57 -21.937 -20.488 1.168
57 -22.107 -20.307 1.072
57 -21.665 -20.737 1.129
57 -23.070 -19.283 1.177
57 -21.657 -20.680 1.089
57 -21.607 -20.704 1.104
57 -21.710 -20.580 1.070
57 -22.163 -20.117 1.169
57 -21.671 -20.560 1.120
57 -21.610 -20.616 1.144
57 -21.571 -20.641 1.086
57 -21.677 -20.530 1.157
57 -21.555 -20.606 1.082
57 -21.552 -20.573 1.127
57 -24.299 -17.802 1.083
57 -22.116 -19.944 1.151
57 -21.473 -20.553 1.100
57 -21.734 -20.291 1.125
58 -21.703 -20.295 1.153
58 -21.416 -20.540 1.099
58 -22.387 -19.516 1.054
58 -21.378 -20.511 1.088
58 -22.653 -19.234 1.134
58 -21.505 -20.357 1.053
58 -21.335 -20.437 1.081
58 -21.717 -20.025 1.079
58 -21.308 -20.425 1.083
58 -21.335 -20.388 1.078
58 -21.496 -20.197 1.101
58 -21.386 -20.266 1.142
58 -21.271 -20.357 1.110
58 -21.376 -20.228 1.071
58 -21.700 -19.903 1.121
58 -21.224 -20.333 1.084
58 -21.222 -20.318 1.104
58 -21.304 -20.136 1.049
58 -21.173 -20.171 1.122
58 -21.127 -20.165 1.075
58 -21.201 -20.090 1.110
58 -21.126 -20.149 1.129
58 -21.064 -20.178 1.089
58 -21.159 -20.077 1.076
58 -21.452 -19.705 1.132
58 -21.180 -19.967 1.130
58 -21.020 -20.080 1.074
58 -21.026 -20.071 1.129
58 -22.514 -18.576 1.105
58 -20.941 -20.067 1.092
59 -20.901 -20.010 1.070
59 -20.893 -19.988 1.104
59 -21.302 -19.553 1.099
59 -20.856 -19.977 1.072
59 -20.872 -19.951 1.080
59 -20.954 -19.865 1.105
59 -20.923 -19.852 1.133
59 -21.061 -19.668 1.070
59 -20.811 -19.902 1.090
59 -20.910 -19.789 1.076
59 -20.878 -19.710 1.039
59 -20.772 -19.805 1.072
59 -20.744 -19.814 1.093
59 -21.015 -19.542 1.087
59 -20.712 -19.817 1.096
59 -20.898 -19.610 1.144
59 -21.585 -18.864 1.164
59 -20.657 -19.727 1.066
59 -20.646 -19.719 1.065
59 -20.709 -19.640 1.114
59 -20.721 -19.627 1.055
59 -21.036 -19.310 1.153
59 -20.853 -19.464 1.119
59 -20.559 -19.665 1.079
59 -21.207 -18.984 1.089
59 -20.563 -19.623 1.102
59 -20.657 -19.508 1.045
59 -20.520 -19.638 1.076
59 -20.560 -19.561 1.102
59 -20.581 -19.524 1.070
59 -20.471 -19.537 1.065
60 -20.466 -19.508 1.096
60 -20.447 -19.502 1.053
60 -20.411 -19.523 1.079
60 -20.469 -19.422 1.114
60 -20.372 -19.485 1.062
60 -20.547 -19.292 1.123
60 -20.361 -19.419 1.101
60 -21.031 -18.745 1.098
60 -20.431 -19.301 1.043
60 -20.537 -19.181 1.096
60 -20.339 -19.327 1.115
60 -20.267 -19.386 1.082
60 -21.024 -18.616 1.095
60 -20.247 -19.380 1.069
60 -20.237 -19.283 1.057
60 -20.180 -19.292 1.060
60 -20.571 -18.887 1.127
60 -20.164 -19.248 1.066
60 -20.136 -19.240 1.075
60 -20.357 -19.017 1.090
60 -22.552 -16.813 1.103
60 -20.221 -19.121 1.104
60 -20.210 -19.099 1.055
60 -20.088 -19.211 1.065
60 -20.424 -18.864 1.041
60 -22.807 -16.443 1.063
60 -20.272 -18.963 1.063
60 -20.038 -19.109 1.058
60 -20.138 -18.963 1.126
60 -20.098 -18.996 1.036
60 -19.975 -19.050 1.056
61 -20.009 -18.943 1.037
61 -19.919 -18.993 1.082
61 -20.390 -18.488 1.106
61 -19.984 -18.893 1.059
61 -19.766 -18.852 1.076
61 -19.739 -18.866 1.055
61 -19.725 -18.849 1.065
61 -20.003 -18.562 1.095
61 -20.178 -18.378 1.033
61 -19.719 -18.832 1.057
61 -19.715 -18.805 1.067
61 -20.000 -18.488 1.049
61 -19.742 -18.740 1.086
61 -19.975 -18.490 1.123
61 -19.715 -18.720 1.098
61 -19.657 -18.774 1.052
61 -19.669 -18.719 1.077
61 -19.619 -18.733 1.063
61 -20.467 -17.779 1.117
61 -19.802 -18.429 1.070
61 -19.568 -18.641 1.046
61 -19.570 -18.630 1.045
61 -19.591 -18.592 1.078
61 -19.697 -18.452 1.058
61 -19.648 -18.501 1.108
61 -19.490 -18.587 1.078
61 -19.497 -18.550 1.050
61 -19.525 -18.499 1.091
61 -19.557 -18.465 1.112
61 -19.469 -18.547 1.047
62 -19.605 -18.392 1.082
62 -19.943 -18.040 1.054
62 -20.401 -17.567 1.054
62 -19.487 -18.443 1.032
62 -19.415 -18.499 1.046
62 -19.417 -18.444 1.064
62 -20.286 -17.416 1.012
62 -19.307 -18.394 1.044
62 -19.892 -17.761 1.122
62 -19.218 -18.339 1.051
62 -19.298 -18.217 1.041
62 -19.286 -18.192 1.028
62 -19.449 -18.000 1.103
62 -19.148 -18.262 1.066
62 -19.411 -17.997 1.025
62 -19.860 -17.517 1.084
62 -19.210 -18.140 1.021
62 -19.100 -18.205 1.062
62 -19.080 -18.163 1.038
62 -19.045 -18.166 1.042
62 -19.082 -18.126 1.083
62 -19.105 -18.074 1.099
62 -19.025 -18.143 1.045
62 -19.093 -18.068 1.037
62 -19.035 -18.115 1.063
62 -19.212 -17.892 1.111
62 -19.209 -17.869 1.066
62 -19.090 -17.988 1.020
62 -19.005 -18.030 1.079
63 -18.971 -18.014 1.063
63 -19.047 -17.906 1.062
63 -18.901 -18.028 1.040
63 -18.905 -18.010 1.044
63 -20.167 -16.708 1.025
63 -19.053 -17.799 1.077
63 -18.891 -17.918 1.053
63 -18.925 -17.855 1.085
63 -18.849 -17.915 1.028
63 -18.929 -17.833 1.005
63 -19.218 -17.472 1.067
63 -18.777 -17.864 1.030
63 -19.155 -17.458 1.049
63 -18.786 -17.778 1.031
63 -18.727 -17.802 1.027
63 -18.714 -17.802 1.032
63 -19.266 -17.230 1.069
63 -18.874 -17.575 1.057
63 -21.289 -15.058 1.059
63 -19.142 -17.163 0.998
63 -18.617 -17.667 1.055
63 -18.608 -17.669 1.066
63 -18.687 -17.586 1.070
63 -18.819 -17.426 1.037
63 -18.570 -17.669 1.051
63 -18.751 -17.434 1.021
63 -18.532 -17.652 1.048
63 -18.612 -17.566 1.016
63 -18.652 -17.450 1.099
63 -18.563 -17.506 1.037
64 -18.437 -17.559 1.029
64 -18.613 -17.326 1.082
64 -18.403 -17.489 1.027
64 -18.824 -17.060 1.100
64 -18.970 -16.879 1.084
64 -18.417 -17.351 1.017
64 -18.344 -17.419 1.052
64 -18.303 -17.390 1.057
64 -18.616 -17.064 1.046
64 -18.406 -17.273 1.068
64 -18.288 -17.378 1.026
64 -18.333 -17.320 1.073
64 -18.253 -17.367 1.035
64 -18.268 -17.338 1.043
64 -19.188 -16.408 1.041
64 -18.343 -17.247 1.001
64 -18.247 -17.318 1.024
64 -18.223 -17.335 1.042
64 -18.520 -16.960 1.013
64 -18.239 -17.205 1.055
64 -19.543 -15.814 1.057
64 -18.235 -17.120 1.089
64 -18.188 -17.162 1.013
64 -18.292 -17.045 1.020
64 -18.063 -17.170 1.054
64 -18.055 -17.133 1.022
64 -18.425 -16.624 1.068
64 -17.974 -17.067 1.026
64 -17.958 -17.079 1.040
64 -18.040 -16.970 1.010
65 -17.931 -17.059 1.021
65 -17.985 -16.959 1.053
65 -17.884 -16.964 1.037
65 -17.939 -16.888 1.061
65 -17.982 -16.841 1.044
65 -17.883 -16.873 1.011
65 -18.093 -16.652 1.054
65 -17.968 -16.774 1.019
65 -17.956 -16.781 1.073
65 -17.817 -16.914 1.041
65 -18.099 -16.578 1.093
65 -17.754 -16.882 1.031
65 -17.831 -16.771 0.998
65 -17.942 -16.633 1.031
65 -17.737 -16.834 1.019
65 -17.709 -16.830 1.025
65 -17.702 -16.730 1.047
65 -17.735 -16.691 1.017
65 -17.652 -16.740 1.018
65 -18.092 -16.295 1.063
65 -17.634 -16.704 1.033
65 -17.658 -16.663 1.015
65 -17.733 -16.581 1.026
65 -17.592 -16.678 1.031
65 -17.978 -16.251 1.077
65 -20.126 -14.097 1.063
65 -18.367 -15.855 1.013
65 -17.559 -16.659 1.020
65 -18.027 -16.188 1.038
65 -17.598 -16.604 1.059
65 -17.500 -16.583 1.016
65 -17.850 -16.227 0.991
66 -17.485 -16.502 1.011
66 -18.304 -15.564 1.098
66 -17.420 -16.444 1.044
66 -17.362 -16.476 1.031
66 -17.590 -16.240 1.085
66 -17.422 -16.330 1.065
66 -17.341 -16.387 1.051
66 -17.328 -16.394 1.039
66 -17.300 -16.398 1.027
66 -17.572 -16.083 1.057
66 -17.242 -16.368 1.017
66 -17.459 -16.045 1.007
66 -17.274 -16.228 1.001
66 -17.157 -16.251 1.022
66 -17.217 -16.180 0.995
66 -17.630 -15.753 1.017
66 -17.150 -16.226 1.048
66 -17.311 -16.057 1.049
66 -17.171 -16.147 1.015
66 -17.162 -16.128 1.037
66 -17.258 -16.013 1.032
66 -17.065 -16.154 1.035
66 -17.223 -15.995 1.083
66 -17.061 -16.151 1.011
66 -17.026 -16.113 1.011
66 -17.080 -16.019 0.994
66 -17.271 -15.785 1.070
67 -16.960 -16.021 1.033
67 -17.904 -15.069 1.003
67 -16.987 -15.955 1.052
67 -17.489 -15.442 0.998
67 -17.170 -15.733 0.980
67 -17.433 -15.456 0.979
67 -16.877 -15.984 1.027
67 -17.541 -15.318 1.025
67 -16.869 -15.967 1.014
67 -17.040 -15.746 1.049
67 -16.826 -15.938 1.018
67 -16.825 -15.911 1.016
67 -16.840 -15.821 0.992
67 -18.029 -14.608 1.023
67 -16.739 -15.858 1.025
67 -16.966 -15.555 1.029
67 -17.338 -15.176 1.085
67 -16.671 -15.772 1.013
67 -16.639 -15.767 1.023
67 -16.698 -15.690 1.014
67 -16.741 -15.609 1.039
67 -16.685 -15.659 1.000
67 -17.021 -15.246 1.005
67 -16.582 -15.675 1.005
67 -16.788 -15.465 0.987
67 -16.566 -15.652 1.029
67 -16.600 -15.595 0.995
67 -16.674 -15.509 1.050
67 -16.576 -15.603 1.027
67 -16.747 -15.426 1.058
67 -16.534 -15.638 1.012
67 -16.707 -15.390 1.008
68 -16.437 -15.544 1.008
68 -16.424 -15.545 1.012
68 -16.438 -15.446 0.995
68 -16.729 -15.131 1.005
68 -16.373 -15.485 1.008
68 -16.544 -15.298 0.988
68 -16.425 -15.348 1.046
68 -16.823 -14.945 0.997
68 -16.334 -15.354 0.998
68 -16.731 -14.933 1.080
68 -16.553 -15.079 1.012
68 -16.395 -15.205 0.994
68 -16.248 -15.341 1.010
68 -16.388 -15.196 1.029
68 -16.268 -15.298 1.000
68 -16.296 -15.259 0.989
68 -16.224 -15.331 1.023
68 -16.291 -15.239 1.034
68 -17.654 -13.860 1.051
68 -16.229 -15.269 1.003
68 -16.249 -15.234 1.045
68 -16.179 -15.276 1.003
68 -16.301 -15.154 1.000
68 -16.323 -15.120 1.052
68 -16.211 -15.201 1.001
68 -16.244 -15.132 1.005
68 -16.119 -15.185 1.021
68 -16.127 -15.157 1.044
68 -16.077 -15.206 1.010
68 -16.551 -14.650 1.030
68 -17.305 -13.888 1.043
68 -16.043 -15.107 1.042
68 -16.325 -14.773 1.079
68 -16.692 -14.348 1.022
68 -16.139 -14.892 1.012
68 -16.046 -14.976 1.031
69 -16.097 -14.877 1.015
69 -16.385 -14.546 1.005
69 -15.918 -14.923 1.029
69 -15.967 -14.852 1.047
69 -16.212 -14.590 0.980
69 -15.831 -14.931 0.999
69 -15.804 -14.902 1.003
69 -15.832 -14.835 1.029
69 -15.815 -14.820 1.001
69 -15.747 -14.836 1.015
69 -15.752 -14.733 0.988
69 -15.702 -14.750 1.027
69 -16.583 -13.861 1.048
69 -15.622 -14.701 1.025
69 -15.608 -14.654 1.025
69 -15.579 -14.678 1.023
69 -15.558 -14.684 1.020
69 -15.559 -14.673 1.021
69 -15.688 -14.494 1.015
69 -15.949 -14.147 1.023
69 -15.541 -14.516 1.020
69 -15.875 -14.181 1.035
69 -15.450 -14.551 1.001
70 -15.436 -14.543 1.007
70 -15.481 -14.498 1.002
70 -16.167 -13.783 1.040
70 -15.631 -14.219 1.010
70 -18.047 -11.749 1.002
70 -15.489 -14.269 1.008
70 -15.941 -13.811 1.046
70 -15.338 -14.414 1.018
70 -15.344 -14.339 0.989
70 -15.292 -14.339 1.015
70 -15.518 -14.081 0.986
70 -15.230 -14.350 1.004
70 -15.320 -14.168 1.019
70 -15.185 -14.300 1.004
70 -15.170 -14.289 1.004
70 -15.466 -13.977 1.024
70 -15.174 -14.252 1.013
70 -15.153 -14.257 0.996
70 -15.148 -14.259 1.005
70 -15.605 -13.756 1.042
70 -15.121 -14.228 1.006
70 -15.123 -14.217 1.010
70 -15.110 -14.212 1.008
70 -15.509 -13.744 1.046
70 -15.378 -13.827 1.041
70 -15.172 -13.980 1.014
70 -15.018 -14.078 0.999
70 -15.294 -13.761 1.043
70 -15.018 -14.026 0.992
71 -14.933 -14.061 0.998
71 -15.117 -13.823 1.023
71 -14.936 -13.989 0.993
71 -14.896 -14.003 0.992
71 -14.939 -13.953 1.037
71 -15.109 -13.778 1.041
71 -15.181 -13.660 1.045
71 -14.936 -13.901 1.039
71 -14.925 -13.900 1.008
71 -15.008 -13.812 1.041
71 -14.956 -13.853 1.040
71 -15.050 -13.727 0.991
71 -14.855 -13.900 0.991
71 -14.849 -13.779 1.012
71 -14.774 -13.811 0.990
71 -14.827 -13.751 0.997
71 -14.852 -13.687 1.023
71 -14.744 -13.764 0.992
71 -14.927 -13.576 1.044
71 -14.670 -13.781 0.992
71 -14.693 -13.723 0.988
71 -14.718 -13.615 0.993
71 -14.612 -13.634 0.987
71 -14.599 -13.646 1.006
71 -14.606 -13.609 1.011
71 -14.717 -13.488 1.042
71 -14.635 -13.558 1.022
71 -14.700 -13.454 0.998
71 -14.511 -13.633 1.015
71 -14.531 -13.545 0.986
71 -14.603 -13.465 0.989
71 -14.509 -13.539 0.995
72 -14.418 -13.527 1.013
72 -15.683 -12.227 1.005
72 -14.450 -13.457 0.982
72 -14.449 -13.434 1.016
72 -14.407 -13.456 1.005
72 -14.620 -13.218 1.001
72 -14.368 -13.446 0.998
72 -14.480 -13.298 0.982
72 -14.326 -13.416 1.015
72 -14.369 -13.368 0.981
72 -14.423 -13.233 1.001
72 -14.301 -13.341 0.995
72 -14.287 -13.317 1.013
72 -14.288 -13.279 0.981
72 -14.237 -13.316 1.002
72 -14.232 -13.298 1.017
72 -14.187 -13.280 0.995
72 -14.480 -12.972 0.997
72 -14.341 -13.100 0.979
72 -14.207 -13.190 0.981
72 -14.127 -13.252 1.000
72 -14.140 -13.203 1.010
72 -14.140 -13.169 1.018
72 -14.086 -13.186 0.999
72 -14.190 -13.043 1.006
72 -14.033 -13.134 0.993
72 -14.824 -12.313 1.011
72 -13.980 -13.100 1.001
72 -14.048 -13.024 1.019
72 -14.038 -13.021 0.981
72 -14.178 -12.853 0.976
72 -13.949 -13.063 0.996
73 -14.318 -12.662 0.991
73 -13.894 -13.000 0.989
73 -13.947 -12.938 0.979
73 -13.987 -12.874 1.010
73 -13.957 -12.850 1.018
73 -13.849 -12.927 0.993
73 -13.818 -12.944 0.992
73 -13.817 -12.932 1.000
73 -13.858 -12.857 0.980
73 -14.353 -12.306 1.015
73 -13.768 -12.879 0.988
73 -13.797 -12.795 1.035
73 -13.769 -12.776 0.981
73 -13.877 -12.635 1.017
73 -13.974 -12.511 0.971
73 -13.649 -12.765 0.987
73 -13.638 -12.747 1.001
73 -13.656 -12.727 0.992
73 -13.681 -12.695 0.982
73 -14.125 -12.243 0.988
73 -14.041 -12.265 1.022
73 -13.677 -12.622 1.037
73 -14.417 -11.800 1.016
73 -13.592 -12.614 0.983
73 -13.536 -12.656 0.987
73 -13.814 -12.339 1.015
73 -13.498 -12.615 1.013
73 -13.503 -12.532 0.985
73 -13.806 -12.207 1.028
74 -13.552 -12.426 1.035
74 -13.438 -12.538 0.998
74 -13.442 -12.508 0.988
74 -13.469 -12.427 0.992
74 -13.419 -12.456 0.983
74 -13.622 -12.148 1.031
74 -13.320 -12.421 1.010
74 -13.330 -12.375 0.985
74 -13.693 -11.978 0.968
74 -13.787 -11.873 1.010
74 -13.420 -12.194 1.036
74 -13.241 -12.294 0.987
74 -13.880 -11.620 0.985
74 -13.200 -12.286 0.999
74 -13.190 -12.251 0.987
74 -13.208 -12.144 0.990
74 -13.123 -12.202 1.012
74 -13.062 -12.191 0.998
74 -13.279 -11.913 1.038
74 -14.224 -10.870 1.012
74 -13.004 -12.018 1.005
74 -13.027 -11.992 1.007
75 -13.130 -11.863 1.000
75 -13.037 -11.935 1.005
75 -12.909 -11.971 0.996
75 -13.033 -11.837 1.006
75 -12.901 -11.951 1.008
75 -12.891 -11.948 0.982
75 -13.856 -10.979 1.004
75 -13.156 -11.604 1.030
75 -12.819 -11.942 0.993
75 -12.901 -11.811 0.983
75 -13.006 -11.675 1.007
75 -13.123 -11.551 1.035
75 -12.776 -11.866 0.986
75 -12.759 -11.868 0.984
75 -12.778 -11.843 0.988
75 -12.732 -11.855 0.982
75 -12.762 -11.791 0.990
75 -12.726 -11.818 0.989
75 -13.117 -11.319 1.031
75 -12.721 -11.697 0.992
75 -12.777 -11.639 0.994
75 -12.796 -11.614 0.990
75 -12.743 -11.639 0.998
75 -12.946 -11.413 1.007
75 -12.790 -11.550 0.987
75 -12.698 -11.622 1.002
75 -12.650 -11.658 1.010
75 -12.785 -11.452 0.997
75 -12.543 -11.659 0.994
75 -12.643 -11.536 0.992
75 -12.746 -11.421 0.984
75 -12.522 -11.575 0.982
75 -12.535 -11.550 0.997
75 -13.176 -10.850 0.966
75 -12.440 -11.561 0.978
76 -12.436 -11.561 0.973
76 -12.943 -11.053 1.033
76 -13.500 -10.495 0.980
76 -12.431 -11.546 0.974
76 -12.430 -11.518 0.984
76 -12.532 -11.409 0.978
76 -12.398 -11.507 0.975
76 -13.026 -10.863 1.029
76 -12.468 -11.392 1.028
76 -12.638 -11.176 0.978
76 -12.826 -10.976 1.003
76 -12.507 -11.265 0.988
76 -12.334 -11.434 0.977
76 -12.354 -11.302 1.006
76 -12.259 -11.351 1.004
76 -12.225 -11.332 0.991
76 -12.225 -11.311 0.978
76 -12.163 -11.151 0.988
76 -12.366 -10.944 0.992
76 -12.208 -11.057 1.031
76 -12.085 -11.169 0.984
76 -12.032 -11.162 0.992
76 -12.050 -11.112 0.980
76 -12.033 -11.110 0.980
76 -12.042 -11.094 0.979
76 -12.008 -11.080 0.978
76 -12.276 -10.801 0.987
76 -12.729 -10.316 1.036
76 -12.378 -10.663 0.978
77 -11.962 -11.029 1.006
77 -12.864 -10.122 1.029
77 -11.957 -11.023 0.977
77 -12.055 -10.888 0.977
77 -12.010 -10.925 0.992
77 -13.914 -8.979 1.005
77 -11.995 -10.852 1.007
77 -12.608 -10.222 1.002
77 -11.874 -10.936 0.976
77 -11.845 -10.939 0.991
77 -14.320 -8.327 1.004
77 -11.907 -10.652 1.033
77 -11.766 -10.781 0.980
77 -11.744 -10.801 0.975
77 -11.697 -10.821 0.992
77 -11.753 -10.751 0.993
77 -11.757 -10.729 0.986
77 -11.929 -10.528 1.023
77 -11.668 -10.785 0.975
77 -11.674 -10.755 0.983
77 -11.636 -10.741 0.988
77 -11.599 -10.700 0.977
77 -11.623 -10.657 1.007
77 -11.645 -10.589 0.995
77 -11.838 -10.331 1.019
77 -11.542 -10.596 0.975
77 -11.501 -10.581 0.979
77 -11.810 -10.266 0.990
78 -11.576 -10.363 1.002
78 -11.495 -10.368 1.000
78 -11.355 -10.484 0.974
78 -11.440 -10.398 1.000
78 -11.381 -10.455 0.995
78 -11.860 -9.946 0.988
78 -11.542 -10.253 1.010
78 -11.366 -10.418 0.982
78 -11.365 -10.415 0.983
78 -11.316 -10.430 0.996
78 -11.680 -10.024 1.019
78 -11.548 -10.149 1.038
78 -11.260 -10.383 0.974
78 -11.339 -10.275 0.997
78 -11.416 -10.189 0.980
78 -11.803 -9.758 1.016
78 -11.233 -10.315 1.010
78 -11.229 -10.280 0.978
78 -11.274 -10.226 0.988
78 -11.290 -10.206 0.983
78 -12.440 -9.052 1.043
78 -11.227 -10.214 1.011
78 -12.579 -8.858 1.056
78 -11.177 -10.255 0.986
78 -11.128 -10.244 0.975
78 -11.176 -10.185 0.985
78 -11.286 -10.060 1.001
78 -11.189 -10.099 0.995
78 -11.032 -10.163 0.997
78 -11.698 -9.372 0.985
78 -11.176 -9.852 0.993
78 -10.947 -10.054 0.976
79 -10.937 -10.030 0.978
79 -11.417 -9.535 1.015
79 -12.148 -8.730 1.004
79 -10.869 -9.971 0.994
79 -10.972 -9.849 0.991
79 -10.901 -9.918 0.992
79 -11.038 -9.769 0.999
79 -10.914 -9.862 0.983
79 -10.847 -9.902 1.009
79 -10.807 -9.894 0.977
79 -10.923 -9.748 1.036
79 -10.780 -9.877 0.988
79 -10.788 -9.828 0.993
79 -10.991 -9.625 1.000
79 -11.095 -9.488 1.039
79 -10.724 -9.775 0.976
79 -10.698 -9.792 0.974
79 -10.748 -9.668 1.009
79 -11.052 -9.323 0.992
79 -10.618 -9.740 0.995
79 -10.629 -9.713 0.977
79 -10.920 -9.388 1.009
79 -10.586 -9.701 0.991
79 -10.678 -9.606 0.986
79 -12.623 -7.572 0.987
79 -10.551 -9.627 0.985
79 -10.647 -9.480 0.990
79 -10.471 -9.562 0.975
80 -10.543 -9.399 0.979
80 -10.387 -9.467 0.971
80 -10.548 -9.282 1.022
80 -10.398 -9.415 1.005
80 -10.350 -9.423 0.970
80 -10.329 -9.413 0.989
80 -10.369 -9.372 0.987
80 -10.302 -9.433 0.964
80 -10.321 -9.376 0.977
80 -10.490 -9.169 0.976
80 -10.466 -9.184 1.033
80 -10.935 -8.676 1.010
80 -10.263 -9.330 0.971
80 -10.566 -8.993 0.996
80 -10.228 -9.323 0.983
80 -10.304 -9.228 0.988
80 -10.240 -9.290 0.991
80 -10.959 -8.557 1.009
80 -10.406 -9.082 0.974
80 -10.222 -9.210 0.991
80 -10.137 -9.247 0.991
80 -10.357 -9.015 0.994
80 -10.112 -9.235 0.965
80 -10.099 -9.210 0.986
80 -10.304 -8.971 1.019
80 -10.069 -9.197 0.993
80 -10.055 -9.133 0.971
80 -10.148 -8.969 1.005
80 -12.405 -6.687 1.048
80 -10.149 -8.922 0.985
80 -10.496 -8.573 1.037
80 -10.959 -8.080 0.982
80 -10.096 -8.930 0.999
80 -9.996 -9.030 0.972
81 -9.989 -8.966 0.985
81 -9.984 -8.955 0.987
81 -10.007 -8.855 0.987
81 -9.868 -8.982 0.963
81 -9.870 -8.976 0.969
81 -9.857 -8.897 0.968
81 -9.843 -8.897 0.970
81 -10.220 -8.515 1.012
81 -10.010 -8.720 0.977
81 -9.906 -8.804 0.980
81 -9.871 -8.836 1.004
81 -9.775 -8.815 1.005
81 -9.719 -8.794 0.978
81 -9.955 -8.534 1.014
81 -9.726 -8.715 0.985
81 -9.690 -8.730 0.989
81 -9.664 -8.721 0.987
81 -9.639 -8.741 0.968
81 -9.650 -8.636 0.971
81 -9.664 -8.616 0.985
81 -9.578 -8.696 0.991
81 -9.571 -8.694 0.987
81 -9.592 -8.668 0.969
81 -9.573 -8.667 0.989
81 -9.549 -8.651 0.963
81 -9.553 -8.645 0.981
81 -9.530 -8.638 0.984
81 -11.896 -6.213 1.041
82 -9.985 -8.013 1.004
82 -9.938 -8.047 0.993
82 -9.612 -8.357 0.987
82 -9.374 -8.455 0.964
82 -9.345 -8.443 0.966
82 -9.896 -7.866 0.988
82 -9.280 -8.411 0.959
82 -9.377 -8.166 0.996
82 -9.463 -8.022 0.992
82 -11.324 -6.161 0.974
82 -9.231 -8.229 1.005
82 -9.172 -8.241 0.991
82 -9.372 -8.039 1.004
82 -9.231 -8.159 0.984
82 -9.345 -8.024 0.984
82 -9.452 -7.908 1.012
82 -9.229 -8.121 1.004
82 -9.132 -8.216 0.962
82 -9.189 -8.109 0.971
82 -9.129 -8.106 0.966
82 -9.066 -8.120 0.965
82 -9.004 -8.123 0.986
82 -9.170 -7.956 1.016
82 -9.011 -8.114 0.990
82 -9.000 -8.122 0.959
82 -9.042 -8.073 0.987
82 -9.041 -8.057 0.985
82 -8.957 -8.052 0.966
83 -8.926 -8.001 0.966
83 -9.467 -7.445 0.982
83 -9.104 -7.797 1.033
83 -9.942 -6.940 1.008
83 -9.648 -7.215 1.037
83 -8.892 -7.964 0.985
83 -9.189 -7.656 0.974
83 -8.929 -7.901 0.982
83 -8.851 -7.956 0.981
83 -8.834 -7.949 0.963
83 -9.206 -7.566 1.035
83 -9.076 -7.677 0.986
83 -8.807 -7.821 0.983
83 -8.859 -7.717 0.980
83 -9.221 -7.317 1.010
83 -8.745 -7.771 1.005
83 -8.824 -7.678 0.981
83 -8.699 -7.789 0.978
83 -8.957 -7.467 0.978
83 -8.648 -7.758 0.957
83 -9.505 -6.894 1.049
83 -8.678 -7.694 0.964
83 -8.676 -7.679 0.981
83 -8.594 -7.723 0.986
83 -8.578 -7.691 0.990
83 -8.679 -7.559 0.997
83 -8.744 -7.475 1.012
83 -8.567 -7.625 0.960
83 -9.592 -6.585 1.006
83 -8.547 -7.622 0.976
83 -8.617 -7.515 0.982
83 -8.509 -7.621 0.962
83 -8.529 -7.591 0.988
83 -8.579 -7.522 1.004
84 -8.442 -7.534 0.963
84 -8.570 -7.395 0.981
84 -8.556 -7.376 0.969
84 -8.395 -7.456 0.973
84 -10.944 -4.885 0.998
84 -8.336 -7.450 0.983
84 -8.336 -7.420 0.988
84 -8.278 -7.407 0.953
84 -8.467 -7.198 0.995
84 -10.916 -4.721 1.002
84 -8.678 -6.951 1.010
84 -8.416 -7.202 1.003
84 -8.274 -7.324 0.980
84 -8.255 -7.276 0.986
84 -8.201 -7.295 0.956
84 -8.904 -6.489 0.993
84 -8.201 -7.190 0.980
84 -8.140 -7.225 0.990
84 -8.180 -7.145 0.964
84 -8.100 -7.208 0.961
84 -8.170 -7.114 1.000
84 -8.368 -6.912 1.036
84 -8.076 -7.137 0.968
84 -8.105 -7.086 1.006
84 -8.015 -7.116 0.981
84 -8.043 -7.081 0.985
84 -8.327 -6.719 0.988
84 -7.947 -7.071 0.986
85 -8.166 -6.824 1.011
85 -8.279 -6.697 1.005
85 -7.914 -7.031 0.954
85 -7.924 -7.020 0.991
85 -7.909 -6.985 0.966
85 -8.214 -6.627 0.994
85 -7.898 -6.938 0.961
85 -7.893 -6.933 0.979
85 -7.975 -6.829 0.963
85 -7.823 -6.945 0.960
85 -7.896 -6.849 0.985
85 -8.173 -6.567 1.014
85 -8.376 -6.355 0.970
85 -7.999 -6.717 0.983
85 -7.770 -6.825 0.989
85 -7.788 -6.802 0.960
85 -7.743 -6.833 0.963
85 -8.246 -6.295 1.039
85 -7.839 -6.673 1.010
85 -7.796 -6.640 0.998
85 -7.784 -6.649 1.006
85 -7.650 -6.782 0.989
85 -7.612 -6.718 0.993
85 -7.624 -6.696 0.957
85 -7.901 -6.411 0.988
85 -7.723 -6.581 0.984
85 -7.576 -6.680 0.961
85 -7.640 -6.577 0.983
85 -7.563 -6.651 0.978
85 -7.535 -6.645 0.983
85 -7.567 -6.539 0.981
85 -7.521 -6.579 0.988
85 -7.462 -6.566 0.954
86 -7.662 -6.329 0.968
86 -7.531 -6.423 0.963
86 -7.408 -6.527 0.957
86 -7.412 -6.491 0.989
86 -7.409 -6.440 0.976
86 -7.395 -6.394 0.959
86 -8.278 -5.393 1.006
86 -7.846 -5.803 1.047
86 -7.806 -5.833 0.974
86 -7.342 -6.263 1.006
86 -7.325 -6.246 0.999
86 -7.251 -6.320 0.974
86 -7.273 -6.283 0.985
86 -7.483 -6.072 1.014
86 -7.186 -6.305 0.984
86 -7.322 -6.121 0.983
86 -7.143 -6.242 0.991
86 -7.150 -6.222 0.988
86 -7.785 -5.581 1.010
86 -8.338 -4.989 1.046
86 -7.348 -5.974 1.004
86 -7.248 -6.038 1.007
86 -7.347 -5.905 1.009
86 -7.268 -5.920 0.996
86 -7.427 -5.760 1.038
86 -8.231 -4.890 1.041
86 -7.848 -5.248 0.992
86 -7.241 -5.812 0.982
86 -7.026 -5.989 1.008
86 -6.954 -6.051 0.978
87 -6.931 -6.057 0.985
87 -6.987 -5.964 1.000
87 -6.896 -6.010 0.955
87 -6.894 -5.995 0.958
87 -6.948 -5.933 0.982
87 -6.896 -5.980 0.951
87 -6.880 -5.967 0.990
87 -6.856 -5.969 0.948
87 -6.836 -5.965 0.953
87 -7.403 -5.375 1.010
87 -6.862 -5.900 0.954
87 -6.852 -5.900 0.986
87 -6.780 -5.841 0.973
87 -6.761 -5.848 0.960
87 -6.762 -5.788 0.956
87 -7.233 -5.310 0.987
87 -6.724 -5.798 0.973
87 -6.761 -5.704 0.960
87 -6.681 -5.779 0.993
87 -6.895 -5.478 0.980
87 -6.699 -5.652 0.979
87 -6.779 -5.534 1.004
87 -6.665 -5.602 0.957
87 -6.555 -5.659 0.980
87 -6.554 -5.628 0.988
87 -6.685 -5.482 0.997
87 -6.661 -5.448 0.964
87 -8.634 -3.472 0.990
87 -6.509 -5.526 0.985
88 -6.557 -5.437 1.002
88 -6.494 -5.423 0.984
88 -6.797 -5.092 1.043
88 -6.826 -5.052 1.011
88 -6.342 -5.465 0.952
88 -6.341 -5.435 0.989
88 -6.313 -5.408 0.947
88 -6.281 -5.393 0.982
88 -6.412 -5.251 1.005
88 -6.462 -5.194 1.004
88 -6.247 -5.357 0.954
88 -6.259 -5.344 0.968
88 -6.449 -5.142 0.978
88 -6.239 -5.313 0.961
88 -6.298 -5.190 0.998
88 -6.187 -5.297 0.991
88 -6.218 -5.258 0.986
88 -6.335 -5.134 0.984
88 -6.189 -5.244 0.971
88 -6.175 -5.233 0.950
88 -6.089 -5.208 0.984
88 -6.156 -5.137 0.956
88 -6.847 -4.408 1.040
88 -6.164 -5.064 1.008
88 -6.598 -4.582 1.005
88 -6.018 -5.077 0.989
88 -6.329 -4.747 0.969
88 -5.984 -5.081 0.956
88 -5.954 -5.080 0.986
88 -6.035 -4.992 0.999
88 -6.011 -5.010 0.985
88 -5.967 -5.049 0.974
89 -6.248 -4.734 1.014
89 -5.980 -4.990 0.976
89 -6.006 -4.950 0.999
89 -5.876 -5.008 0.950
89 -6.640 -4.239 1.044
89 -5.880 -4.955 0.993
89 -6.321 -4.499 0.997
89 -6.206 -4.567 0.984
89 -5.829 -4.935 0.946
89 -5.945 -4.810 0.961
89 -5.852 -4.857 1.001
89 -6.139 -4.551 1.010
89 -5.938 -4.733 0.981
89 -5.830 -4.815 0.954
89 -7.011 -3.621 0.995
89 -5.730 -4.849 0.952
89 -5.951 -4.535 0.962
89 -5.700 -4.779 0.968
89 -5.816 -4.660 1.002
89 -5.710 -4.751 0.988
89 -5.879 -4.536 1.016
89 -5.637 -4.710 0.948
89 -6.158 -4.186 1.041
89 -8.132 -2.128 0.985
89 -5.557 -4.647 0.977
89 -5.516 -4.586 0.989
89 -5.857 -4.232 1.006
90 -5.414 -4.518 0.956
90 -5.439 -4.487 0.974
90 -5.392 -4.482 0.992
90 -5.460 -4.389 0.983
90 -5.763 -4.072 1.044
90 -5.469 -4.364 0.984
90 -5.819 -3.950 0.991
90 -5.612 -4.150 1.002
90 -5.304 -4.430 0.951
90 -5.317 -4.414 0.981
90 -5.311 -4.418 0.993
90 -6.982 -2.746 1.011
90 -5.396 -4.317 0.960
90 -5.311 -4.393 0.961
90 -5.292 -4.391 0.967
90 -5.320 -4.241 1.000
90 -5.455 -4.082 0.968
90 -5.492 -4.036 0.983
90 -5.465 -4.055 1.009
90 -5.237 -4.254 0.953
90 -5.198 -4.284 0.948
90 -5.686 -3.782 1.043
90 -5.172 -4.275 0.984
90 -7.226 -2.179 1.015
90 -5.371 -4.024 1.008
90 -5.211 -4.166 0.986
90 -5.084 -4.195 0.986
90 -5.242 -3.966 1.010
90 -5.227 -3.963 1.003
90 -5.036 -4.154 0.989
90 -5.014 -4.139 0.991
90 -5.062 -4.057 0.989
90 -5.009 -4.083 0.970
90 -4.967 -4.079 0.954
90 -5.113 -3.927 1.012
91 -4.978 -4.001 0.996
91 -5.039 -3.918 1.018
91 -4.935 -3.980 0.999
91 -4.919 -3.983 1.002
91 -4.956 -3.919 0.961
91 -5.007 -3.864 1.007
91 -4.920 -3.896 0.999
91 -4.886 -3.885 0.982
91 -4.829 -3.927 0.950
91 -7.440 -1.271 1.049
91 -4.877 -3.812 1.008
91 -4.944 -3.738 0.963
91 -4.784 -3.825 0.954
91 -5.520 -3.089 0.997
91 -4.803 -3.793 1.008
91 -4.766 -3.796 1.008
91 -4.729 -3.818 0.962
91 -5.062 -3.456 1.043
91 -4.843 -3.640 1.008
91 -4.863 -3.617 0.969
91 -4.654 -3.749 0.970
91 -5.520 -2.820 1.018
91 -4.818 -3.516 0.997
91 -4.604 -3.723 0.955
92 -4.468 -3.510 0.979
92 -4.422 -3.482 0.954
92 -4.462 -3.358 0.997
92 -4.354 -3.464 0.968
92 -4.912 -2.888 1.022
92 -4.448 -3.339 1.004
92 -4.325 -3.441 1.000
92 -4.317 -3.413 0.961
92 -4.297 -3.424 0.954
92 -4.426 -3.265 0.968
92 -4.770 -2.899 1.003
92 -4.282 -3.385 0.999
92 -4.370 -3.266 0.962
92 -4.310 -3.297 0.997
92 -4.607 -2.952 1.023
92 -4.236 -3.302 0.997
92 -4.250 -3.285 0.997
92 -4.718 -2.768 0.995
92 -4.330 -3.155 1.025
92 -4.446 -3.018 1.024
92 -4.365 -3.085 1.025
92 -5.006 -2.405 1.021
92 -4.141 -3.210 0.975
92 -4.112 -3.234 0.999
92 -4.119 -3.194 0.952
92 -5.083 -2.201 0.988
92 -4.131 -3.088 0.999
92 -4.029 -3.143 0.996
92 -3.997 -3.101 0.959
92 -4.081 -2.980 0.965
92 -3.998 -3.050 1.006
93 -3.945 -3.052 0.995
93 -3.980 -2.935 0.960
93 -3.872 -2.962 0.972
93 -3.900 -2.931 1.004
93 -3.862 -2.961 0.992
93 -3.869 -2.874 0.996
93 -5.836 -0.904 1.050
93 -4.197 -2.531 0.992
93 -3.779 -2.869 0.989
93 -3.963 -2.661 0.999
93 -4.220 -2.397 1.019
93 -3.800 -2.804 1.001
93 -3.736 -2.847 0.957
93 -3.880 -2.670 1.022
93 -3.726 -2.778 1.012
93 -3.695 -2.778 0.987
93 -4.224 -2.235 1.052
93 -3.641 -2.747 0.968
93 -3.686 -2.681 0.958
93 -3.695 -2.666 0.998
93 -4.160 -2.144 0.983
93 -3.612 -2.687 0.984
93 -3.794 -2.489 1.020
93 -3.628 -2.647 1.012
93 -4.314 -1.874 1.051
93 -4.591 -1.582 1.048
93 -3.794 -2.333 1.015
93 -3.529 -2.596 0.982
93 -3.585 -2.509 0.995
93 -3.588 -2.484 0.993
93 -3.529 -2.502 1.012
94 -3.713 -2.269 1.018
94 -3.444 -2.503 0.979
94 -3.448 -2.471 0.956
94 -3.374 -2.497 1.002
94 -4.563 -1.283 1.050
94 -4.012 -1.806 1.047
94 -3.464 -2.319 0.993
94 -3.360 -2.412 0.976
94 -3.425 -2.334 1.013
94 -3.316 -2.441 0.952
94 -3.510 -2.246 1.011
94 -3.688 -2.063 0.979
94 -3.348 -2.334 0.987
94 -3.639 -1.977 1.017
94 -3.242 -2.359 1.001
94 -3.663 -1.888 1.043
94 -3.217 -2.329 1.001
94 -3.247 -2.292 0.954
94 -3.322 -2.134 1.013
94 -3.300 -2.156 1.006
94 -3.186 -2.237 0.971
94 -3.330 -2.068 0.991
94 -3.170 -2.205 0.982
94 -3.382 -1.972 0.975
94 -3.415 -1.901 1.039
94 -5.285 0.017 1.050
94 -3.095 -2.154 0.969
94 -3.061 -2.170 0.998
94 -3.069 -2.133 0.952
94 -3.128 -2.063 1.001
94 -3.041 -2.141 1.000
94 -3.585 -1.537 1.017
94 -3.021 -2.087 0.977
94 -3.222 -1.879 1.035
94 -3.220 -1.872 1.014
94 -3.003 -2.070 0.967
94 -3.155 -1.878 0.971
94 -3.079 -1.948 1.027
95 -2.981 -1.971 0.999
95 -2.913 -1.988 0.968
95 -2.890 -1.977 0.976
95 -3.170 -1.675 0.995
95 -2.910 -1.926 1.010
95 -2.857 -1.957 0.999
95 -2.840 -1.924 1.003
95 -2.971 -1.785 0.972
95 -2.822 -1.904 0.966
95 -2.847 -1.877 0.994
95 -2.923 -1.703 1.031
95 -3.126 -1.487 1.018
95 -2.731 -1.821 0.963
95 -2.725 -1.796 1.016
95 -2.813 -1.692 0.970
95 -2.655 -1.771 0.968
95 -2.639 -1.738 0.961
95 -2.679 -1.665 1.007
95 -2.619 -1.710 0.997
95 -3.584 -0.721 1.022
95 -2.598 -1.661 1.003
95 -2.548 -1.655 0.959
95 -2.713 -1.480 1.028
95 -2.747 -1.397 1.032
95 -2.464 -1.591 1.006
95 -2.503 -1.547 1.016
95 -2.457 -1.571 0.956
96 -2.367 -1.489 0.960
96 -3.052 -0.803 1.023
96 -2.944 -0.836 1.005
96 -2.405 -1.353 1.010
96 -2.332 -1.412 1.000
96 -2.291 -1.322 1.009
96 -2.542 -0.999 1.037
96 -2.436 -1.104 1.032
96 -2.203 -1.322 1.011
96 -2.247 -1.254 1.023
96 -2.232 -1.157 0.970
96 -2.208 -1.179 0.968
96 -2.138 -1.240 1.010
96 -2.167 -1.171 0.966
96 -2.230 -1.086 0.973
96 -2.115 -1.145 0.964
96 -2.055 -1.107 0.962
96 -2.181 -0.919 0.976
96 -2.065 -0.960 1.007
97 -1.964 -1.034 1.002
97 -1.968 -0.967 1.023
97 -2.307 -0.617 1.008
97 -1.899 -1.008 1.014
97 -4.525 1.637 1.062
97 -1.942 -0.897 1.027
97 -2.377 -0.406 1.011
97 -1.864 -0.916 0.998
97 -1.878 -0.897 1.003
97 -1.824 -0.916 1.012
97 -2.290 -0.432 1.041
97 -1.872 -0.846 1.008
97 -1.871 -0.843 1.016
97 -1.896 -0.807 1.041
97 -2.086 -0.613 1.034
97 -1.915 -0.739 1.035
97 -1.772 -0.860 1.026
97 -1.839 -0.748 1.014
97 -2.033 -0.538 0.986
97 -1.710 -0.822 0.978
97 -1.704 -0.827 0.975
97 -1.904 -0.624 1.040
97 -1.694 -0.794 0.982
97 -2.444 -0.006 1.015
97 -1.648 -0.732 0.986
97 -1.764 -0.575 1.020
97 -1.593 -0.724 1.018
97 -1.863 -0.435 1.045
97 -1.616 -0.583 1.020
97 -1.554 -0.617 0.991
97 -3.796 1.634 1.033
97 -1.527 -0.624 1.013
97 -3.067 0.949 1.025
97 -1.618 -0.434 1.010
97 -1.445 -0.563 0.963
98 -1.436 -0.545 0.960
98 -1.551 -0.428 1.023
98 -1.459 -0.517 0.993
98 -1.443 -0.523 1.002
98 -1.565 -0.397 1.036
98 -1.578 -0.368 0.978
98 -1.434 -0.499 1.021
98 -1.406 -0.506 0.962
98 -1.773 -0.118 1.043
98 -1.616 -0.267 1.020
98 -1.382 -0.412 0.991
98 -1.341 -0.432 0.964
98 -1.532 -0.227 0.981
98 -2.504 0.832 1.013
98 -2.033 0.403 1.057
98 -1.251 -0.346 1.009
98 -1.233 -0.355 1.010
98 -1.226 -0.307 0.966
98 -1.613 0.081 1.026
98 -1.925 0.497 1.034
98 -1.436 0.007 0.985
98 -1.186 -0.110 1.010
98 -1.207 -0.052 1.014
98 -1.056 -0.138 1.007
98 -1.600 0.424 1.046
98 -1.032 -0.102 0.969
98 -1.075 -0.047 0.999
98 -1.033 -0.069 1.021
98 -1.600 0.508 0.989
98 -1.019 -0.034 0.963
98 -1.339 0.300 1.025
98 -1.158 0.120 1.036
98 -0.971 -0.039 0.999
99 -1.153 0.203 1.029
99 -0.906 0.022 0.987
99 -0.932 0.082 0.964
99 -1.251 0.412 0.987
99 -1.033 0.217 1.023
99 -0.852 0.046 1.019
99 -0.834 0.085 1.005
99 -0.806 0.080 1.007
99 -0.776 0.096 0.965
99 -0.809 0.147 0.992
99 -0.753 0.117 1.011
99 -0.974 0.340 1.000
99 -0.795 0.258 0.966
99 -0.681 0.200 0.969
99 -0.804 0.327 1.022
99 -0.763 0.290 1.033
99 -0.700 0.243 0.970
99 -0.690 0.269 0.989
99 -0.662 0.331 0.997
99 -0.540 0.352 0.973
99 -0.600 0.452 1.013
99 -0.640 0.495 1.006
99 -0.538 0.467 1.021
99 -0.636 0.585 1.026
99 -0.578 0.527 0.969
100 -0.446 0.452 0.960
100 -0.429 0.509 1.008
100 -0.412 0.505 1.020
100 -0.402 0.513 1.010
100 -0.442 0.603 1.004
100 -0.488 0.667 1.008
100 -0.632 0.811 1.037
100 -1.254 1.448 1.046
100 -0.353 0.595 0.997
100 -0.330 0.573 0.978
100 -0.896 1.152 0.994
100 -0.905 1.166 1.024
100 -0.304 0.572 1.010
100 -0.327 0.605 1.003
100 -0.303 0.605 0.962
100 -0.281 0.614 1.008
100 -0.569 0.932 1.027
100 -1.380 1.836 1.052
100 -2.553 3.120 1.018
100 -0.276 0.843 1.036
100 -0.384 0.966 1.032
100 -0.501 1.090 1.050
100 -0.232 0.952 0.973
100 -0.096 0.824 0.964
100 -0.759 1.490 1.027
100 -0.243 0.990 0.980
100 -0.102 0.857 0.974
100 -0.019 0.899 0.983
100 -0.112 1.011 1.010
100 -2.314 3.248 1.010
100 0.028 0.915 1.020
100 -0.267 1.211 1.027
100 0.021 0.933 0.984
100 0.053 0.924 1.012
101 -0.039 1.060 1.017
101 -1.299 2.344 1.036
101 0.035 1.035 0.970
101 0.119 0.989 0.968
101 0.104 1.033 1.012
101 0.116 1.056 1.024
101 0.099 1.166 1.027
101 0.200 1.132 0.971
101 0.227 1.111 1.012
101 0.004 1.335 0.989
101 0.218 1.153 0.992
101 0.086 1.307 1.010
101 0.044 1.422 1.036
101 0.307 1.185 0.972
101 0.247 1.280 0.972
101 -0.002 1.542 1.039
101 0.304 1.252 1.005
101 -0.203 1.785 1.012
101 0.261 1.351 1.019
101 0.313 1.333 1.037
101 0.384 1.290 1.010
101 0.064 1.625 1.007
101 0.096 1.608 1.023
101 0.358 1.428 1.021
101 0.452 1.390 0.991
101 0.333 1.545 1.039
101 0.102 1.809 1.040
101 0.472 1.445 1.014
101 0.507 1.413 0.964
101 0.495 1.459 0.997
101 0.503 1.471 0.999
101 0.338 1.652 0.984
102 0.563 1.449 0.990
102 0.558 1.460 1.038
102 0.576 1.454 1.030
102 0.398 1.647 1.034
102 0.546 1.622 0.991
102 0.158 2.022 1.068
102 0.232 1.953 1.047
102 0.645 1.593 0.989
102 0.384 1.858 1.009
102 0.571 1.739 1.040
102 0.701 1.688 1.009
102 0.723 1.669 1.025
102 0.753 1.671 0.982
102 0.777 1.749 1.040
102 0.684 1.847 1.030
102 -0.128 2.734 1.023
102 0.865 1.743 1.038
102 0.887 1.778 1.027
102 0.913 1.811 0.999
102 0.920 1.815 0.994
102 0.880 1.885 1.018
102 0.989 1.858 0.983
102 1.000 1.942 1.029
102 0.940 2.015 1.053
103 0.610 2.468 1.074
103 0.978 2.112 1.013
103 1.089 2.021 1.004
103 0.973 2.138 1.063
103 0.349 2.787 1.051
103 0.833 2.358 1.068
103 1.047 2.168 1.053
103 0.854 2.366 1.053
103 1.119 2.106 1.016
103 1.136 2.104 1.038
103 1.009 2.286 1.062
103 1.210 2.095 1.047
103 1.207 2.123 1.022
103 1.205 2.125 1.057
103 -0.429 3.812 1.081
103 1.212 2.186 1.032
103 1.262 2.139 1.004
103 1.283 2.201 1.045
103 0.348 3.178 1.063
103 1.283 2.336 1.047
103 1.135 2.486 1.074
103 1.338 2.306 1.011
103 1.147 2.507 1.044
103 1.335 2.325 1.070
103 0.988 2.683 1.033
103 1.087 2.589 1.085
103 1.422 2.303 1.049
103 1.422 2.328 1.018
103 1.432 2.347 1.000
103 1.384 2.436 1.010
103 1.485 2.376 1.056
103 1.432 2.499 1.042
103 1.503 2.469 1.041
103 1.254 2.731 1.057
104 1.032 2.979 1.072
104 1.555 2.504 1.015
104 1.624 2.509 1.016
104 1.599 2.539 1.034
104 1.668 2.540 1.065
104 1.633 2.651 1.068
104 1.466 2.822 1.036
104 1.730 2.629 1.053
104 1.402 2.963 1.034
104 1.723 2.684 1.054
104 1.777 2.665 1.022
104 1.621 2.842 1.026
104 1.774 2.703 1.011
104 1.109 3.408 1.091
104 1.832 2.702 1.009
104 1.723 2.842 1.059
104 1.660 2.916 1.055
104 1.655 2.934 1.091
104 1.727 2.881 1.080
104 1.823 2.820 1.040
104 1.236 3.410 1.081
104 1.854 2.808 1.057
104 1.649 3.092 1.072
104 1.831 2.930 1.022
104 -0.068 4.889 1.091
104 1.992 2.884 1.054
104 1.933 2.980 1.060
104 2.013 2.958 1.066
105 1.468 3.556 1.072
105 1.931 3.120 1.060
105 2.115 3.007 1.023
105 2.146 3.034 1.057
105 2.088 3.125 1.080
105 2.162 3.064 1.029
105 2.160 3.079 1.033
105 2.137 3.109 1.042
105 2.188 3.065 1.015
105 2.074 3.216 1.064
105 2.231 3.116 1.059
105 2.239 3.144 1.066
105 2.231 3.177 1.017
105 2.225 3.194 1.021
105 2.269 3.289 1.052
105 2.310 3.274 1.078
105 2.299 3.295 1.046
105 1.929 3.673 1.074
105 2.371 3.253 1.066
105 2.262 3.427 1.057
105 2.102 3.603 1.042
105 2.442 3.309 1.066
105 0.869 4.887 1.072
105 1.700 4.122 1.083
105 2.144 3.691 1.076
105 2.058 3.796 1.093
105 2.334 3.546 1.065
105 2.284 3.624 1.075
105 2.497 3.494 1.027
106 2.477 3.547 1.026
106 2.524 3.516 1.051
106 2.454 3.616 1.030
106 1.404 4.681 1.067
106 2.582 3.520 1.058
106 2.265 3.838 1.084
106 2.019 4.091 1.051
106 2.617 3.496 1.024
106 2.560 3.607 1.051
106 2.647 3.532 1.021
106 2.662 3.583 1.035
106 2.631 3.616 1.055
106 2.669 3.636 1.062
106 2.671 3.648 1.058
106 2.760 3.701 1.019
106 2.789 3.689 1.029
106 2.573 3.992 1.093
106 2.225 4.384 1.056
106 2.865 3.774 1.056
106 2.640 4.001 1.037
106 2.847 3.813 1.023
106 2.814 3.907 1.073
106 2.828 3.903 1.057
106 2.888 3.907 1.049
106 2.774 4.043 1.083
106 2.992 3.891 1.056
106 3.003 3.894 1.061
106 3.035 3.929 1.059
106 2.873 4.095 1.091
106 3.037 3.933 1.057
106 2.642 4.350 1.076
107 3.079 3.959 1.022
107 3.080 3.970 1.032
107 2.857 4.236 1.048
107 3.061 4.041 1.073
107 0.775 6.335 1.059
107 2.771 4.362 1.089
107 3.036 4.137 1.084
107 3.058 4.179 1.035
107 3.042 4.205 1.070
107 3.176 4.100 1.071
107 3.212 4.088 1.070
107 3.216 4.110 1.070
107 3.174 4.176 1.082
107 2.881 4.498 1.059
107 3.255 4.148 1.029
107 3.095 4.310 1.066
107 3.235 4.177 1.080
107 3.214 4.204 1.051
107 3.225 4.222 1.033
107 3.115 4.403 1.063
107 3.303 4.241 1.045
107 3.071 4.474 1.060
107 3.323 4.284 1.027
107 3.333 4.278 1.044
107 2.873 4.820 1.071
107 3.431 4.303 1.028
107 3.197 4.548 1.071
107 3.064 4.786 1.053
107 3.358 4.614 1.040
108 3.568 4.560 1.063
108 3.627 4.515 1.027
108 2.891 5.326 1.069
108 3.678 4.584 1.037
108 3.582 4.736 1.061
108 3.708 4.663 1.028
108 3.739 4.637 1.065
108 3.692 4.696 1.060
108 3.708 4.699 1.033
108 3.753 4.661 1.038
108 2.673 5.749 1.091
108 3.590 4.929 1.063
108 3.815 4.831 1.057
108 3.878 4.779 1.063
108 1.220 7.439 1.080
108 3.479 5.242 1.076
108 3.943 4.828 1.025
108 3.880 4.917 1.054
108 3.968 4.850 1.032
108 3.851 5.040 1.041
108 4.016 4.889 1.069
108 3.939 4.967 1.055
108 4.022 4.924 1.061
108 3.712 5.237 1.054
109 3.452 5.564 1.087
109 3.983 5.076 1.053
109 4.080 4.980 1.033
109 4.073 5.057 1.031
109 4.115 5.039 1.075
109 4.062 5.101 1.051
109 4.144 5.030 1.066
109 4.014 5.184 1.086
109 4.124 5.089 1.044
109 3.800 5.425 1.087
109 4.169 5.072 1.058
109 3.957 5.301 1.087
109 3.588 5.686 1.070
109 4.218 5.086 1.026
109 4.202 5.175 1.076
109 4.186 5.237 1.048
109 4.272 5.180 1.067
109 4.256 5.236 1.046
109 3.832 5.696 1.081
109 4.325 5.231 1.058
109 4.265 5.321 1.077
109 4.346 5.242 1.030
109 4.230 5.372 1.039
109 4.078 5.580 1.075
109 4.310 5.372 1.046
109 4.371 5.347 1.031
109 4.393 5.342 1.068
109 4.289 5.486 1.079
109 3.815 5.974 1.052
109 4.275 5.555 1.069
109 4.422 5.431 1.061
109 3.357 6.497 1.079
109 4.472 5.396 1.040
109 4.492 5.411 1.059
109 4.237 5.689 1.080
109 4.021 5.976 1.080
110 4.498 5.532 1.071
110 4.574 5.468 1.029
110 3.665 6.453 1.068
110 4.569 5.631 1.044
110 2.393 7.811 1.065
110 4.657 5.551 1.036
110 4.628 5.595 1.031
110 4.461 5.778 1.062
110 4.685 5.593 1.062
110 4.670 5.645 1.063
110 4.563 5.785 1.073
110 4.694 5.717 1.059
110 4.780 5.671 1.027
110 4.704 5.755 1.042
110 4.425 6.041 1.049
110 4.826 5.703 1.032
110 4.647 5.917 1.061
110 4.502 6.075 1.067
110 4.773 5.875 1.055
110 4.840 5.879 1.040
110 4.515 6.207 1.075
110 4.892 5.894 1.049
110 4.313 6.488 1.070
110 4.956 5.867 1.060
110 4.960 5.867 1.074
110 4.748 6.151 1.048
110 4.942 5.968 1.083
110 4.838 6.087 1.068
110 5.029 5.910 1.066
110 5.007 5.949 1.043
110 4.071 6.898 1.062
110 4.975 6.002 1.039
111 4.810 6.249 1.070
111 5.018 6.058 1.067
111 5.106 6.122 1.048
111 4.978 6.265 1.057
111 4.043 7.250 1.082
111 5.176 6.125 1.083
111 5.099 6.222 1.091
111 5.216 6.135 1.053
111 4.640 6.727 1.070
111 5.245 6.151 1.049
111 5.274 6.185 1.068
111 5.248 6.223 1.059
111 5.230 6.254 1.071
111 5.242 6.246 1.047
111 5.305 6.201 1.075
111 5.307 6.211 1.046
111 5.174 6.388 1.056
111 4.901 6.679 1.079
111 3.993 7.644 1.080
111 5.209 6.469 1.073
111 5.390 6.292 1.043
111 4.978 6.721 1.068
111 5.377 6.369 1.046
111 5.261 6.536 1.092
111 5.450 6.368 1.070
111 5.317 6.540 1.071
111 5.421 6.438 1.084
111 5.350 6.512 1.055
111 5.485 6.385 1.042
111 5.517 6.389 1.074
111 5.444 6.504 1.065
112 5.229 6.774 1.071
112 5.554 6.463 1.053
112 5.309 6.729 1.078
112 5.547 6.496 1.057
112 5.405 6.654 1.069
112 5.586 6.484 1.045
112 5.593 6.478 1.049
112 3.607 8.522 1.077
112 5.651 6.524 1.046
112 5.631 6.558 1.079
112 5.586 6.620 1.062
112 5.674 6.585 1.072
112 5.633 6.676 1.073
112 5.337 6.997 1.072
112 5.415 6.936 1.094
112 5.757 6.651 1.084
112 5.356 7.096 1.081
112 5.697 6.830 1.087
112 5.835 6.756 1.074
112 5.862 6.742 1.078
112 5.851 6.774 1.053
112 5.819 6.816 1.091
112 5.706 6.930 1.068
112 5.856 6.829 1.058
112 4.720 7.995 1.079
112 5.704 7.048 1.074
112 4.821 8.028 1.083
112 5.901 6.957 1.063
113 5.474 7.576 1.077
113 6.044 7.032 1.077
113 5.576 7.520 1.090
113 6.096 7.024 1.081
113 6.057 7.141 1.067
113 6.005 7.203 1.064
113 3.993 9.267 1.083
113 6.176 7.104 1.072
113 5.494 7.797 1.080
113 6.213 7.088 1.075
113 6.119 7.201 1.087
113 6.138 7.203 1.070
113 6.219 7.132 1.070
113 6.034 7.380 1.085
113 6.275 7.165 1.075
113 6.308 7.230 1.071
113 6.167 7.448 1.073
113 6.360 7.269 1.049
113 6.387 7.297 1.051
113 6.342 7.350 1.055
113 6.004 7.697 1.069
113 6.355 7.378 1.056
113 6.452 7.324 1.046
113 6.307 7.478 1.065
113 6.469 7.380 1.053
113 6.495 7.377 1.049
113 6.425 7.465 1.058
113 6.219 7.672 1.068
113 6.520 7.405 1.080
113 6.503 7.486 1.081
114 6.584 7.481 1.049
114 6.420 7.659 1.065
114 6.512 7.574 1.070
114 6.467 7.680 1.081
114 6.633 7.544 1.053
114 6.650 7.529 1.072
114 5.727 8.490 1.083
114 6.661 7.568 1.046
114 6.586 7.645 1.060
114 6.383 7.855 1.071
114 6.661 7.594 1.070
114 6.649 7.620 1.079
114 6.488 7.805 1.067
114 6.475 7.819 1.063
114 6.601 7.729 1.073
114 6.762 7.688 1.051
114 6.784 7.694 1.072
114 6.777 7.725 1.050
114 6.866 7.805 1.070
114 6.481 8.245 1.079
114 6.818 7.909 1.069
114 6.919 7.840 1.069
114 6.666 8.105 1.069
114 6.965 7.878 1.056
114 6.340 8.525 1.070
114 6.970 7.986 1.053
114 6.946 8.030 1.063
115 7.053 7.989 1.067
115 6.849 8.218 1.070
115 6.999 8.077 1.075
115 7.031 8.058 1.053
115 7.070 8.058 1.054
115 6.774 8.400 1.064
115 7.080 8.123 1.078
115 6.638 8.595 1.063
115 6.904 8.330 1.079
115 6.747 8.508 1.075
115 7.186 8.073 1.072
115 7.219 8.092 1.048
115 7.201 8.119 1.054
115 7.241 8.117 1.075
115 7.123 8.244 1.069
115 7.181 8.269 1.069
115 7.275 8.209 1.070
115 4.593 10.940 1.077
115 7.267 8.291 1.061
115 6.149 9.425 1.066
115 7.357 8.236 1.050
115 7.249 8.373 1.056
115 6.450 9.194 1.069
115 7.280 8.413 1.056
115 7.406 8.288 1.072
115 7.352 8.433 1.068
115 7.451 8.345 1.048
115 7.081 8.741 1.072
115 7.447 8.395 1.077
115 7.454 8.398 1.070
115 7.414 8.457 1.063
115 7.464 8.416 1.071
115 7.516 8.471 1.075
116 7.571 8.462 1.052
116 7.565 8.487 1.058
116 6.990 9.086 1.077
116 4.967 11.162 1.067
116 7.618 8.553 1.058
116 7.664 8.591 1.050
116 7.606 8.763 1.075
116 7.621 8.749 1.056
116 7.663 8.728 1.066
116 7.159 9.264 1.068
116 7.580 8.856 1.056
116 7.488 8.969 1.072
116 7.791 8.689 1.074
116 7.612 8.872 1.072
116 7.783 8.702 1.069
116 5.872 10.641 1.079
116 7.671 8.924 1.074
116 7.863 8.763 1.071
116 7.760 8.880 1.069
116 7.476 9.174 1.070
116 7.833 8.830 1.051
116 7.934 8.805 1.074
116 7.915 8.825 1.054
116 7.317 9.431 1.062
116 7.493 9.286 1.076
116 7.839 8.966 1.071
116 7.943 8.864 1.060
116 7.968 8.842 1.053
116 7.798 9.144 1.056
116 7.990 8.972 1.052
116 8.017 8.945 1.060
116 8.051 8.938 1.072
116 7.992 9.002 1.073
117 6.895 10.107 1.062
117 8.076 9.010 1.071
117 8.121 9.007 1.072
117 7.819 9.320 1.069
117 7.211 9.931 1.075
117 7.910 9.254 1.075
117 7.917 9.309 1.067
117 8.189 9.069 1.055
117 8.094 9.185 1.070
117 8.087 9.209 1.071
117 8.209 9.093 1.051
117 8.185 9.134 1.071
117 8.202 9.131 1.074
117 8.199 9.157 1.070
117 8.139 9.238 1.067
117 8.155 9.236 1.052
117 8.157 9.269 1.069
117 8.255 9.187 1.063
117 8.216 9.247 1.072
117 8.105 9.626 1.056
117 8.459 9.411 1.056
117 8.472 9.404 1.072
117 8.287 9.628 1.073
117 8.429 9.491 1.070
117 8.518 9.405 1.057
117 8.440 9.492 1.069
117 8.518 9.429 1.052
117 7.604 10.389 1.079
118 8.477 9.555 1.052
118 8.572 9.460 1.073
118 8.591 9.459 1.074
118 8.574 9.493 1.065
118 8.614 9.548 1.067
118 8.601 9.572 1.049
118 8.435 9.907 1.079
118 8.658 9.731 1.065
118 7.645 10.792 1.058
118 8.672 9.778 1.071
118 8.769 9.696 1.070
118 8.626 9.839 1.051
118 8.801 9.693 1.072
118 8.163 10.348 1.080
118 8.803 9.742 1.068
118 8.389 10.166 1.080
118 8.865 9.754 1.073
118 8.871 9.765 1.072
118 8.856 9.836 1.071
118 8.923 9.834 1.073
118 8.943 9.820 1.054
118 8.743 10.024 1.079
118 8.841 9.929 1.075
118 8.908 9.878 1.069
118 8.862 9.990 1.076
118 8.992 9.874 1.061
118 8.959 9.913 1.053
118 8.709 10.190 1.056
118 9.004 9.903 1.059
118 8.665 10.261 1.071
119 9.039 10.003 1.064
119 9.021 10.064 1.042
119 6.472 12.659 1.070
119 9.132 10.077 1.063
119 9.147 10.068 1.062
119 8.726 10.491 1.046
119 8.906 10.318 1.055
119 9.148 10.099 1.065
119 9.067 10.201 1.061
119 9.170 10.104 1.062
119 8.395 10.881 1.063
119 9.222 10.088 1.065
119 9.123 10.197 1.051
119 9.208 10.139 1.065
119 8.672 10.778 1.052
119 9.317 10.197 1.064
119 9.172 10.344 1.060
119 9.334 10.231 1.047
119 9.347 10.295 1.043
119 9.370 10.284 1.063
119 9.254 10.405 1.064
119 9.346 10.338 1.061
119 9.418 10.305 1.055
119 9.261 10.514 1.044
119 9.124 10.651 1.058
119 9.369 10.421 1.048
119 9.450 10.349 1.063
119 9.242 10.612 1.074
119 9.396 10.477 1.070
119 8.403 11.485 1.045
119 8.985 10.930 1.044
120 9.436 10.605 1.066
120 9.494 10.616 1.072
120 9.608 10.505 1.061
120 9.349 10.774 1.040
120 9.236 10.890 1.058
120 9.576 10.560 1.058
120 9.633 10.527 1.063
120 9.612 10.561 1.064
120 9.652 10.523 1.049
120 9.611 10.642 1.043
120 9.673 10.628 1.059
120 9.107 11.209 1.074
120 8.813 11.513 1.052
120 9.730 10.651 1.057
120 9.566 10.829 1.057
120 9.676 10.738 1.058
120 9.764 10.650 1.058
120 9.749 10.677 1.050
120 9.622 10.810 1.069
120 9.358 11.085 1.060
120 9.813 10.707 1.063
120 9.431 11.129 1.076
120 9.845 10.825 1.061
120 9.497 11.180 1.053
120 9.885 10.817 1.046
120 9.856 10.866 1.041
120 9.809 11.014 1.071
120 9.756 11.084 1.053
120 9.976 10.888 1.061
120 9.980 10.937 1.067
120 10.024 10.899 1.062
120 10.036 10.931 1.055
120 9.922 11.078 1.056
121 9.953 11.065 1.073
121 10.066 10.973 1.060
121 10.065 10.993 1.042
121 10.064 10.995 1.063
121 10.122 11.009 1.049
121 10.091 11.085 1.057
121 10.148 11.117 1.063
121 10.218 11.118 1.060
121 9.411 11.991 1.062
121 10.264 11.150 1.060
121 10.055 11.364 1.056
121 7.652 13.786 1.042
121 10.283 11.173 1.059
121 9.653 11.852 1.061
121 10.342 11.210 1.053
121 10.199 11.404 1.074
121 10.330 11.280 1.067
121 10.364 11.266 1.061
121 10.064 11.566 1.076
121 10.326 11.425 1.073
121 10.402 11.361 1.058
121 10.450 11.383 1.058
121 10.332 11.512 1.059
121 10.513 11.462 1.064
121 10.404 11.591 1.075
122 10.568 11.533 1.070
122 10.316 11.866 1.051
122 8.840 13.354 1.051
122 10.552 11.656 1.057
122 10.606 11.603 1.059
122 10.573 11.679 1.040
122 10.620 11.643 1.057
122 10.695 11.569 1.062
122 10.657 11.637 1.043
122 10.699 11.596 1.063
122 10.683 11.675 1.046
122 10.520 11.860 1.038
122 10.607 11.776 1.077
122 10.497 11.888 1.077
122 10.624 11.796 1.043
122 10.761 11.673 1.046
122 10.772 11.686 1.050
122 10.703 11.786 1.052
122 10.796 11.767 1.072
122 10.725 11.901 1.050
122 10.883 11.763 1.055
122 10.621 12.072 1.058
122 10.757 11.952 1.055
122 10.811 11.963 1.077
122 10.614 12.210 1.042
122 10.964 11.875 1.056
122 10.524 12.316 1.037
122 10.810 12.074 1.050
122 11.010 11.876 1.058
122 10.999 11.924 1.064
122 10.968 11.963 1.050
122 11.020 11.911 1.061
122 11.020 11.914 1.061
122 10.884 12.093 1.064
123 11.056 11.965 1.060
123 9.077 14.012 1.066
123 11.094 11.997 1.061
123 11.115 12.010 1.064
123 11.082 12.070 1.061
123 11.015 12.149 1.076
123 10.830 12.361 1.053
123 10.851 12.429 1.046
123 10.461 12.822 1.060
123 11.186 12.101 1.058
123 11.237 12.136 1.067
123 11.083 12.393 1.046
123 11.334 12.208 1.060
123 11.324 12.337 1.054
123 11.388 12.322 1.058
123 10.753 12.992 1.053
123 11.434 12.331 1.049
123 11.427 12.382 1.045
123 11.029 12.782 1.052
123 11.426 12.395 1.072
123 11.448 12.397 1.070
123 11.331 12.538 1.054
123 11.483 12.463 1.074
123 11.530 12.433 1.062
123 10.615 13.357 1.073
124 11.506 12.496 1.053
124 11.476 12.538 1.039
124 11.513 12.559 1.048
124 10.668 13.432 1.030
124 11.613 12.489 1.057
124 11.588 12.541 1.056
124 11.619 12.519 1.052
124 11.580 12.565 1.073
124 11.032 13.137 1.071
124 11.625 12.551 1.064
124 9.633 14.545 1.071
124 10.743 13.462 1.039
124 11.708 12.628 1.056
124 11.696 12.655 1.047
124 10.846 13.505 1.036
124 11.705 12.676 1.063
124 11.409 12.979 1.039
124 9.225 15.172 1.061
124 11.774 12.659 1.059
124 11.620 12.883 1.035
124 10.227 14.309 1.051
124 11.790 12.762 1.056
124 11.882 12.783 1.056
124 11.573 13.099 1.077
124 11.819 12.866 1.054
124 11.912 12.814 1.068
124 11.939 12.815 1.058
124 11.681 13.093 1.075
124 11.935 12.841 1.070
124 11.796 13.002 1.044
124 11.775 13.024 1.066
124 11.536 13.264 1.078
124 11.954 12.851 1.064
124 11.863 12.998 1.051
124 11.890 12.994 1.043
124 11.949 12.957 1.057
125 11.997 13.026 1.037
125 12.081 12.967 1.040
125 12.098 13.001 1.049
125 12.124 13.025 1.049
125 10.270 14.915 1.050
125 12.019 13.175 1.067
125 12.163 13.096 1.035
125 12.040 13.220 1.068
125 12.211 13.183 1.043
125 12.317 13.191 1.051
125 12.306 13.217 1.048
125 12.304 13.220 1.046
125 11.937 13.591 1.021
125 12.278 13.290 1.037
125 12.327 13.256 1.043
125 11.708 13.906 1.068
125 12.204 13.412 1.069
125 12.188 13.433 1.048
125 12.338 13.299 1.043
125 11.545 14.124 1.036
125 12.100 13.584 1.030
125 12.335 13.358 1.031
125 12.353 13.349 1.066
125 12.252 13.483 1.036
125 12.283 13.458 1.044
125 12.428 13.318 1.046
125 12.432 13.385 1.042
125 12.486 13.367 1.048
125 12.459 13.447 1.065
125 12.514 13.393 1.046
125 12.541 13.430 1.046
125 12.279 13.702 1.038
126 12.374 13.700 1.048
126 12.323 13.773 1.034
126 12.635 13.578 1.057
126 12.654 13.589 1.044
126 12.676 13.585 1.065
126 12.467 13.796 1.022
126 12.632 13.676 1.036
126 12.404 13.990 1.023
126 12.726 13.696 1.068
126 12.658 13.853 1.031
126 12.756 13.783 1.047
126 12.795 13.789 1.055
126 12.841 13.744 1.062
126 12.725 13.878 1.038
126 12.704 13.952 1.075
126 12.875 13.790 1.043
126 12.912 13.852 1.043
126 12.498 14.270 1.038
126 12.941 13.869 1.051
126 12.997 13.871 1.059
126 12.893 13.976 1.044
126 12.349 14.551 1.050
126 12.457 14.447 1.031
126 12.924 14.007 1.028
126 12.984 13.985 1.048
126 13.005 13.989 1.042
126 13.036 13.957 1.050
127 13.076 13.980 1.057
127 12.969 14.145 1.078
127 13.121 14.059 1.050
127 13.069 14.115 1.042
127 13.154 14.035 1.055
127 13.165 14.046 1.053
127 13.160 14.062 1.054
127 13.162 14.063 1.062
127 13.201 14.085 1.058
127 13.155 14.145 1.041
127 13.180 14.193 1.078
127 13.098 14.353 1.038
127 12.957 14.507 1.077
127 13.167 14.342 1.045
127 13.187 14.394 1.080
127 13.323 14.266 1.069
127 12.971 14.655 1.017
127 12.766 14.870 1.067
127 12.836 14.861 1.046
127 13.409 14.328 1.074
127 12.581 15.198 1.019
127 12.675 15.161 1.021
127 13.433 14.440 1.078
127 13.327 14.591 1.025
127 13.262 14.659 1.036
127 13.359 14.638 1.053
128 13.554 14.455 1.052
128 13.246 14.779 1.030
128 13.557 14.473 1.054
128 13.506 14.554 1.049
128 13.649 14.525 1.069
128 13.317 14.918 1.018
128 13.684 14.595 1.073
128 13.590 14.695 1.042
128 13.631 14.677 1.035
128 13.686 14.645 1.047
128 13.717 14.650 1.054
128 13.758 14.632 1.055
128 13.629 14.764 1.037
128 13.787 14.670 1.056
128 13.774 14.701 1.057
128 13.216 15.277 1.057
128 13.608 14.934 1.047
128 13.621 14.925 1.066
128 13.405 15.157 1.082
128 13.659 14.904 1.085
128 13.792 14.811 1.059
128 13.856 14.775 1.053
128 13.845 14.882 1.049
128 13.942 14.823 1.065
128 13.960 14.853 1.056
128 13.914 14.908 1.079
128 13.960 14.871 1.059
128 13.936 14.897 1.046
128 13.881 15.075 1.079
128 13.979 15.007 1.081
129 13.853 15.180 1.040
129 14.045 15.009 1.054
129 13.891 15.165 1.032
129 13.188 15.887 1.071
129 13.928 15.150 1.052
129 13.360 15.723 1.035
129 13.883 15.212 1.076
129 14.084 15.051 1.066
129 14.113 15.043 1.081
129 14.160 15.064 1.071
129 14.159 15.071 1.059
129 13.584 15.681 1.061
129 14.206 15.096 1.058
129 14.161 15.161 1.048
129 13.810 15.599 1.034
129 14.279 15.158 1.075
129 14.139 15.345 1.026
129 14.212 15.279 1.044
129 14.213 15.286 1.054
129 14.317 15.187 1.057
129 12.679 16.866 1.032
129 14.000 15.579 1.015
129 14.329 15.266 1.049
129 14.305 15.318 1.037
129 14.383 15.270 1.057
129 14.361 15.292 1.060
129 14.360 15.305 1.053
129 14.412 15.314 1.060
129 14.358 15.386 1.085
129 14.272 15.502 1.084
129 13.969 15.811 1.030
129 14.396 15.459 1.042
129 14.489 15.410 1.079
129 14.324 15.643 1.036
129 14.545 15.448 1.055
130 14.251 15.820 1.082
130 13.969 16.102 1.069
130 14.541 15.624 1.044
130 14.429 15.738 1.053
130 14.650 15.531 1.075
130 14.430 15.758 1.092
130 14.705 15.593 1.063
130 14.443 15.866 1.034
130 14.728 15.727 1.055
130 14.710 15.754 1.061
130 14.776 15.698 1.064
130 14.785 15.716 1.067
130 14.742 15.786 1.088
130 14.794 15.734 1.087
130 14.625 15.920 1.026
130 14.839 15.720 1.066
130 14.851 15.719 1.061
130 14.855 15.823 1.083
130 14.717 16.021 1.093
130 14.102 16.680 1.006
130 14.948 15.841 1.059
130 14.943 15.861 1.055
130 14.872 15.957 1.041
130 14.812 16.054 1.051
130 14.965 15.924 1.052
130 14.960 15.944 1.045
130 15.006 15.919 1.068
130 14.920 16.073 1.032
130 15.029 15.966 1.060
131 13.190 17.823 1.107
131 15.015 16.034 1.105
131 14.997 16.070 1.068
131 15.098 16.009 1.094
131 13.795 17.322 1.063
131 14.447 16.689 1.037
131 14.668 16.506 1.065
131 14.993 16.272 1.109
131 15.194 16.086 1.074
131 14.560 16.758 1.069
131 15.185 16.149 1.070
131 15.224 16.117 1.083
131 15.159 16.186 1.062
131 14.609 16.810 1.108
131 15.253 16.186 1.101
131 15.265 16.173 1.079
131 14.979 16.463 1.033
131 12.640 18.860 1.042
131 15.230 16.277 1.106
131 15.328 16.211 1.093
131 15.353 16.221 1.074
131 14.770 16.904 1.077
131 15.400 16.288 1.077
131 15.387 16.306 1.072
131 15.255 16.476 1.060
131 14.969 16.769 1.041
131 15.373 16.371 1.085
131 15.445 16.319 1.084
131 15.221 16.573 1.083
131 15.332 16.466 1.071
131 15.281 16.534 1.104
131 15.406 16.443 1.060
131 15.478 16.377 1.071
131 15.319 16.568 1.055
131 15.086 16.857 1.102
131 15.520 16.424 1.070
131 15.532 16.466 1.077
132 15.528 16.499 1.065
132 15.479 16.583 1.051
132 15.553 16.520 1.073
132 15.391 16.728 1.062
132 15.586 16.546 1.064
132 15.548 16.617 1.075
132 15.663 16.768 1.050
132 15.361 17.069 1.051
132 15.558 16.885 1.051
132 15.188 17.286 1.070
132 15.444 17.030 1.096
132 15.807 16.691 1.078
132 15.875 16.868 1.067
132 15.932 16.849 1.078
132 15.897 16.897 1.077
132 15.984 16.870 1.099
132 15.983 16.889 1.070
132 15.998 16.887 1.090
132 15.988 16.909 1.101
132 15.544 17.353 1.078
132 15.989 16.934 1.106
132 16.033 16.903 1.090
132 16.054 16.944 1.079
133 15.919 17.087 1.070
133 16.069 16.961 1.076
133 16.069 16.972 1.079
133 16.065 17.051 1.059
133 16.054 17.098 1.111
133 16.142 17.050 1.091
133 16.066 17.132 1.110
133 16.142 17.079 1.078
133 16.060 17.180 1.041
133 15.602 17.664 1.056
133 16.189 17.127 1.068
133 16.240 17.188 1.077
133 16.223 17.222 1.066
133 16.275 17.185 1.083
133 15.412 18.067 1.087
133 16.241 17.239 1.106
133 16.321 17.263 1.075
133 16.385 17.264 1.080
133 16.237 17.423 1.060
133 13.777 19.884 1.008
133 16.331 17.423 1.068
133 16.244 17.518 1.104
133 16.236 17.545 1.111
133 16.367 17.430 1.053
133 16.022 17.834 1.027
133 16.495 17.427 1.087
133 16.282 17.644 1.051
133 14.748 19.249 1.095
134 16.547 17.513 1.074
134 16.590 17.471 1.081
134 16.600 17.468 1.098
134 16.022 18.048 1.040
134 16.531 17.560 1.090
134 16.614 17.506 1.106
134 16.528 17.662 1.069
134 16.667 17.562 1.083
134 16.620 17.620 1.079
134 16.592 17.655 1.080
134 16.290 17.963 1.071
134 16.488 17.839 1.119
134 16.721 17.613 1.087
134 16.694 17.652 1.112
134 16.735 17.623 1.098
134 16.589 17.831 1.056
134 16.767 17.670 1.084
134 16.770 17.689 1.075
134 16.828 17.763 1.108
134 16.625 18.020 1.082
134 16.930 17.806 1.084
134 16.570 18.170 1.091
134 16.898 17.861 1.077
134 16.862 17.947 1.111
134 16.746 18.065 1.039
134 16.613 18.201 1.054
134 16.956 17.888 1.096
134 16.997 17.964 1.073
134 16.931 18.036 1.075
134 17.040 17.956 1.085
134 17.038 17.959 1.081
135 16.614 18.402 1.106
135 17.081 17.954 1.085
135 16.425 18.618 1.063
135 15.567 19.494 1.036
135 17.038 18.065 1.061
135 17.026 18.094 1.117
135 17.147 18.015 1.104
135 17.050 18.165 1.066
135 17.175 18.117 1.078
135 17.195 18.106 1.101
135 17.087 18.217 1.067
135 17.193 18.112 1.090
135 17.220 18.118 1.111
135 15.342 20.016 1.086
135 16.971 18.399 1.104
135 17.241 18.142 1.084
135 17.139 18.284 1.053
135 16.857 18.585 1.091
135 17.327 18.231 1.080
135 17.092 18.476 1.043
135 17.344 18.228 1.093
135 17.152 18.446 1.104
135 17.367 18.319 1.086
135 17.370 18.341 1.114
135 16.969 18.788 1.012
135 17.443 18.318 1.086
135 17.436 18.327 1.103
135 17.536 18.433 1.088
135 17.509 18.489 1.074
136 17.506 18.536 1.125
136 17.382 18.719 1.123
136 17.622 18.571 1.122
136 17.571 18.632 1.097
136 17.541 18.710 1.067
136 17.702 18.607 1.095
136 17.544 18.793 1.049
136 17.070 19.268 1.122
136 17.620 18.722 1.119
136 17.679 18.673 1.072
136 17.725 18.667 1.086
136 16.670 19.734 1.072
136 17.685 18.748 1.080
136 17.719 18.727 1.092
136 17.766 18.688 1.090
136 17.780 18.689 1.090
136 17.012 19.485 1.048
136 17.804 18.710 1.121
136 17.716 18.854 1.064
136 17.865 18.756 1.092
136 17.521 19.121 1.092
136 17.879 18.783 1.100
136 17.416 19.254 1.045
136 17.927 18.803 1.094
136 17.829 18.929 1.065
136 17.853 18.905 1.087
136 17.695 19.123 1.131
136 17.508 19.318 1.066
136 17.874 18.956 1.078
136 17.517 19.359 1.018
136 17.743 19.224 1.064
136 17.720 19.249 1.080
136 17.940 19.033 1.124
136 18.032 18.965 1.098
137 18.014 18.999 1.130
137 18.056 19.008 1.100
137 17.831 19.236 1.044
137 18.103 18.997 1.123
137 17.857 19.290 1.090
137 18.080 19.076 1.085
137 18.171 19.090 1.122
137 17.380 19.996 1.093
137 18.244 19.139 1.106
137 17.822 19.647 1.006
137 18.285 19.203 1.094
137 18.281 19.238 1.113
137 18.071 19.466 1.137
137 18.323 19.217 1.105
137 18.290 19.256 1.082
137 18.321 19.227 1.101
137 18.383 19.262 1.101
137 18.382 19.263 1.103
137 18.376 19.340 1.130
137 18.418 19.339 1.097
137 18.299 19.485 1.057
137 18.343 19.464 1.122
137 18.007 19.808 1.112
137 18.333 19.491 1.060
137 18.048 19.775 1.088
137 18.516 19.392 1.115
137 18.430 19.535 1.075
138 18.477 19.538 1.078
138 17.009 21.071 1.100
138 18.508 19.602 1.099
138 18.004 20.189 1.059
138 18.657 19.582 1.106
138 18.672 19.568 1.111
138 18.618 19.630 1.076
138 18.608 19.648 1.091
138 18.451 19.813 1.124
138 18.747 19.648 1.125
138 18.668 19.729 1.133
138 18.704 19.712 1.099
138 18.740 19.707 1.103
138 18.516 19.940 1.026
138 18.764 19.692 1.089
138 18.558 19.922 1.055
138 18.749 19.757 1.091
138 18.819 19.702 1.099
138 18.801 19.750 1.104
138 18.811 19.767 1.122
138 18.849 19.742 1.105
138 18.887 19.761 1.107
138 18.880 19.822 1.086
138 18.909 19.796 1.107
138 18.908 19.804 1.107
138 18.802 19.917 1.129
138 18.519 20.227 1.023
138 18.779 20.164 1.075
138 18.909 20.087 1.047
139 19.072 19.946 1.118
139 18.675 20.349 1.050
139 19.081 19.986 1.101
139 19.084 20.017 1.125
139 19.016 20.146 1.059
139 19.096 20.075 1.130
139 19.084 20.110 1.083
139 17.556 21.647 1.006
139 19.117 20.145 1.067
139 18.950 20.415 1.076
139 18.998 20.404 1.090
139 17.866 21.583 1.015
139 19.342 20.225 1.109
139 19.264 20.316 1.078
139 19.289 20.292 1.095
139 18.671 20.917 1.052
139 19.349 20.274 1.105
139 19.143 20.583 1.006
139 19.419 20.313 1.114
139 19.453 20.336 1.109
139 19.442 20.364 1.089
139 19.356 20.481 1.091
139 19.219 20.645 1.101
139 19.161 20.761 1.070
139 19.519 20.421 1.106
139 19.485 20.457 1.102
139 19.506 20.473 1.100
140 19.365 20.659 1.059
140 19.441 20.638 1.032
140 19.606 20.482 1.120
140 19.504 20.649 1.038
140 19.588 20.631 1.056
140 19.635 20.585 1.076
140 19.663 20.599 1.107
140 19.387 20.893 1.112
140 19.448 20.832 1.115
140 19.655 20.651 1.090
140 19.711 20.605 1.104
140 19.439 20.886 1.107
140 19.615 20.752 1.124
140 19.283 21.094 1.098
140 19.726 20.692 1.093
140 19.494 20.926 1.131
140 19.439 21.027 1.021
140 19.692 20.774 1.061
140 19.808 20.684 1.112
140 19.795 20.711 1.109
140 19.170 21.363 1.120
140 19.782 20.778 1.127
140 19.736 20.829 1.132
140 19.801 20.796 1.113
140 19.722 21.021 1.079
140 19.034 21.715 1.076
140 19.660 21.128 1.108
140 19.964 20.846 1.110
140 19.951 20.869 1.125
140 19.925 20.897 1.100
140 19.939 20.888 1.125
140 19.130 21.706 1.070
140 19.982 20.888 1.092
140 19.356 21.531 1.035
140 17.507 23.476 1.031
141 20.087 20.996 1.105
141 20.042 21.050 1.080
141 20.121 21.000 1.121
141 20.125 21.022 1.117
141 19.813 21.342 1.047
141 20.068 21.169 1.040
141 20.155 21.140 1.096
141 19.918 21.412 1.060
141 20.192 21.160 1.096
141 20.205 21.149 1.107
141 20.246 21.118 1.114
141 20.125 21.279 1.081
141 18.620 22.803 1.099
141 20.116 21.346 1.065
141 20.311 21.198 1.106
141 20.142 21.440 1.093
141 20.333 21.373 1.063
141 20.123 21.590 1.097
141 20.442 21.325 1.110
141 20.416 21.411 1.125
141 20.435 21.447 1.122
141 20.501 21.394 1.094
141 20.500 21.416 1.109
141 20.384 21.542 1.116
141 20.511 21.426 1.108
141 20.516 21.444 1.123
141 20.517 21.463 1.105
142 20.298 21.779 1.020
142 20.295 21.802 1.137
142 20.619 21.502 1.119
142 20.617 21.536 1.101
142 20.376 21.781 1.103
142 20.368 21.815 1.084
142 20.662 21.531 1.114
142 20.630 21.567 1.094
142 20.611 21.673 1.042
142 20.134 22.180 1.053
142 20.699 21.644 1.102
142 20.589 21.813 1.084
142 20.739 21.705 1.123
142 20.798 21.699 1.116
142 20.754 21.759 1.087
142 20.777 21.749 1.081
142 20.806 21.723 1.110
142 20.721 21.846 1.127
142 20.610 22.036 1.067
142 20.887 21.770 1.107
142 20.690 21.974 1.102
142 20.872 21.794 1.110
142 20.892 21.778 1.107
142 20.449 22.268 1.079
142 20.816 21.990 1.072
142 20.825 22.007 1.067
142 21.002 21.885 1.095
142 20.945 21.948 1.064
142 20.593 22.331 1.030
142 19.703 23.246 0.973
142 19.605 23.354 1.095
142 21.054 21.922 1.114
143 20.774 22.239 1.120
143 19.758 23.286 0.985
143 21.062 22.001 1.117
143 21.073 21.998 1.109
143 20.781 22.300 1.038
143 20.852 22.257 1.044
143 21.061 22.089 1.114
143 21.111 22.042 1.094
143 20.512 22.677 1.006
143 21.100 22.139 1.107
143 21.175 22.100 1.107
143 21.130 22.156 1.043
143 21.114 22.292 1.104
143 21.264 22.169 1.110
143 21.315 22.206 1.103
143 21.173 22.379 1.095
143 21.094 22.478 1.017
143 21.438 22.319 1.106
143 21.436 22.346 1.113
143 21.484 22.360 1.095
143 21.469 22.386 1.094
143 21.466 22.410 1.081
143 21.487 22.394 1.112
143 21.383 22.541 1.088
143 21.251 22.675 1.086
143 21.493 22.479 1.118
144 21.518 22.489 1.063
144 21.328 22.691 0.985
144 21.457 22.580 1.075
144 21.560 22.477 1.106
144 21.564 22.506 1.087
144 21.582 22.490 1.111
144 21.579 22.529 1.112
144 21.457 22.664 1.050
144 20.969 23.154 1.103
144 20.032 24.092 1.125
144 21.614 22.523 1.110
144 21.303 22.871 1.095
144 21.619 22.614 1.043
144 21.521 22.761 1.101
144 21.703 22.600 1.098
144 21.699 22.628 1.107
144 21.652 22.696 1.106
144 21.011 23.370 1.071
144 21.631 22.784 1.118
144 21.547 23.086 1.016
144 21.811 22.855 1.064
144 21.817 22.855 1.121
144 21.416 23.287 1.052
144 21.546 23.169 1.031
144 21.940 22.812 1.095
144 21.958 22.841 1.104
144 21.951 22.852 1.109
144 21.522 23.346 1.056
144 21.789 23.087 1.040
144 19.383 25.499 1.029
144 21.993 22.949 1.078
144 21.828 23.127 1.015
144 22.036 22.931 1.116
144 22.035 22.955 1.111
144 22.048 22.944 1.113
145 22.065 22.961 1.110
145 21.879 23.163 1.055
145 22.075 22.980 1.087
145 22.070 23.016 1.060
145 21.960 23.130 1.095
145 22.108 23.030 1.075
145 21.932 23.226 0.981
145 22.096 23.064 1.041
145 21.508 23.662 0.970
145 22.061 23.139 1.079
145 22.104 23.205 1.087
145 22.040 23.270 1.028
145 22.090 23.221 1.092
145 21.928 23.421 1.103
145 22.241 23.146 1.088
145 22.195 23.200 1.108
145 22.214 23.297 1.094
145 22.063 23.503 1.064
145 22.283 23.347 1.046
145 22.388 23.257 1.090
145 22.433 23.317 1.116
145 22.394 23.362 1.063
145 22.426 23.339 1.079
145 22.267 23.508 1.069
145 21.192 24.588 0.921
145 22.464 23.350 1.098
145 22.517 23.403 1.113
145 22.504 23.450 1.098
145 22.522 23.450 1.100
146 22.239 23.797 0.983
146 22.576 23.466 1.104
146 22.556 23.501 1.039
146 21.191 24.870 1.052
146 22.586 23.490 1.099
146 22.599 23.524 1.057
146 22.484 23.665 1.099
146 22.615 23.546 1.097
146 21.573 24.640 0.958
146 22.506 23.736 0.979
146 22.524 23.748 1.007
146 22.625 23.663 1.083
146 22.724 23.630 1.071
146 22.426 23.946 1.031
146 22.410 23.978 1.115
146 22.575 23.827 1.004
146 22.809 23.684 1.115
146 22.823 23.691 1.084
146 22.770 23.752 1.046
146 22.659 23.866 1.030
146 22.723 23.805 1.026
146 22.776 23.828 1.089
146 22.868 23.893 1.096
146 22.942 23.821 1.111
146 22.953 23.844 1.090
146 22.969 23.871 1.083
146 22.566 24.282 1.049
146 22.386 24.527 0.933
146 22.927 23.994 1.093
147 23.060 23.948 1.101
147 23.100 24.008 1.054
147 21.608 25.531 1.055
147 23.012 24.182 1.044
147 23.058 24.141 1.103
147 23.116 24.112 1.029
147 23.075 24.156 1.089
147 23.163 24.072 1.093
147 22.539 24.713 1.071
147 23.046 24.219 0.978
147 23.164 24.107 1.089
147 22.858 24.432 0.955
147 23.145 24.149 1.087
147 22.858 24.476 1.062
147 21.340 26.019 0.982
147 23.059 24.332 0.980
147 23.224 24.191 1.085
147 22.686 24.775 1.061
147 22.984 24.502 1.081
147 23.187 24.313 1.075
147 23.302 24.198 1.068
147 23.171 24.329 1.004
147 23.334 24.210 1.108
147 23.226 24.322 1.087
147 23.418 24.315 1.083
147 23.400 24.346 1.090
147 23.420 24.328 1.039
147 23.275 24.482 1.085
147 23.389 24.400 1.092
147 23.377 24.487 1.083
147 23.223 24.651 1.036
147 23.513 24.402 1.100
147 22.842 25.089 0.911
148 23.452 24.582 1.029
148 23.498 24.542 1.090
148 23.580 24.475 1.059
148 20.955 27.117 1.033
148 22.416 25.684 0.870
148 23.500 24.616 0.991
148 23.644 24.547 1.082
148 23.631 24.605 1.099
148 23.560 24.682 0.983
148 23.506 24.797 0.961
148 23.692 24.611 1.094
148 23.691 24.646 1.087
148 23.676 24.692 1.097
148 23.145 25.274 0.899
148 23.418 25.006 0.930
148 23.692 24.801 1.070
148 22.736 25.798 1.079
148 23.827 24.722 1.045
148 23.851 24.742 1.071
148 23.868 24.772 1.083
148 23.779 24.880 1.008
148 23.873 24.862 1.081
148 23.584 25.165 1.055
148 23.931 24.824 1.101
148 23.857 24.953 1.059
148 23.100 25.783 0.945
148 23.956 24.932 1.102
148 24.042 24.928 1.059
148 24.050 24.926 1.110
149 24.051 25.064 1.094
149 24.085 25.034 1.105
149 24.021 25.102 1.042
149 23.919 25.227 0.935
149 24.049 25.127 0.984
149 24.037 25.204 1.064
149 23.952 25.296 1.047
149 24.018 25.249 1.075
149 24.102 25.165 1.078
149 24.180 25.111 1.086
149 24.223 25.106 1.044
149 24.198 25.166 1.077
149 24.209 25.175 1.088
149 24.187 25.253 1.026
149 23.952 25.492 1.067
149 24.165 25.291 1.098
149 23.928 25.529 0.899
149 24.282 25.191 1.078
149 24.304 25.216 1.075
149 24.322 25.220 1.095
149 23.771 25.818 0.908
149 24.376 25.254 1.105
149 24.375 25.264 1.068
149 24.359 25.333 1.100
149 24.352 25.404 1.007
149 23.823 25.940 0.860
149 24.485 25.364 1.057
149 24.479 25.427 1.106
149 24.460 25.474 1.070
149 24.140 25.797 1.041
149 24.163 25.781 1.102
149 24.510 25.438 1.112
150 23.923 26.087 1.052
150 24.518 25.556 0.987
150 24.109 25.968 1.067
150 24.606 25.481 1.045
150 24.183 25.921 0.873
150 24.630 25.574 1.079
150 24.682 25.564 1.100
150 24.632 25.633 1.090
150 24.686 25.592 1.089
150 24.685 25.667 1.069
150 24.677 25.759 1.067
150 24.497 25.958 1.062
150 24.623 25.893 1.058
150 24.876 25.765 1.066
150 24.883 25.802 1.075
150 24.719 25.971 1.060
150 24.912 25.787 1.056
150 24.908 25.818 1.119
150 24.869 25.885 1.026
150 24.787 25.992 1.048
150 24.913 25.879 1.097
150 24.895 25.906 1.009
150 24.963 25.889 1.112
150 24.932 25.946 1.041
150 24.979 25.923 1.105
150 24.960 25.950 1.083
150 24.965 25.969 0.990
150 25.025 25.940 1.081
151 24.989 26.027 1.059
151 25.041 25.999 1.070
151 24.613 26.484 0.906
151 24.401 26.761 0.935
151 24.797 26.420 0.875
151 24.843 26.401 1.049
151 25.151 26.146 1.059
151 23.973 27.387 1.008
151 25.134 26.245 1.069
151 25.202 26.202 1.053
151 25.276 26.172 1.125
151 25.159 26.326 1.090
151 25.320 26.194 1.055
151 25.223 26.322 1.055
151 25.351 26.244 1.064
151 25.338 26.263 1.072
151 25.237 26.440 1.070
151 23.997 27.712 1.025
151 25.408 26.317 1.117
151 25.390 26.364 0.993
151 25.405 26.381 1.011
151 25.422 26.397 1.058
151 25.449 26.379 1.071
151 24.071 27.821 0.958
151 25.501 26.476 1.026
151 25.315 26.672 1.071
152 25.540 26.461 1.107
152 25.471 26.533 1.043
152 25.374 26.646 1.044
152 25.203 26.891 1.017
152 25.445 26.685 1.030
152 25.623 26.508 1.128
152 25.632 26.567 1.059
152 25.593 26.663 1.081
152 25.373 26.894 0.877
152 25.672 26.606 1.099
152 24.305 27.983 1.091
152 25.715 26.590 1.052
152 25.654 26.667 1.076
152 25.332 26.999 1.072
152 25.146 27.298 1.028
152 25.753 26.719 1.038
152 25.382 27.098 0.905
152 25.807 26.706 1.059
152 25.774 26.764 1.044
152 25.822 26.718 1.119
152 25.800 26.749 0.994
152 25.804 26.750 1.090
152 25.745 26.861 1.039
152 25.890 26.839 1.011
152 25.804 26.948 1.080
152 25.907 26.853 1.046
152 25.947 26.825 1.131
152 25.119 27.657 1.077
152 24.769 28.050 0.987
152 25.936 26.895 1.080
152 25.911 26.996 1.027
152 25.667 27.241 1.028
152 25.986 26.930 1.065
152 25.644 27.301 1.088
153 26.055 26.961 1.107
153 26.099 26.976 1.046
153 26.022 27.056 1.091
153 26.094 27.038 1.023
153 25.533 27.622 0.926
153 26.100 27.107 1.026
153 25.998 27.289 1.024
153 26.206 27.094 1.119
153 26.195 27.123 0.994
153 26.060 27.266 1.076
153 26.034 27.305 1.007
153 26.252 27.124 1.130
153 26.057 27.323 1.077
153 26.214 27.173 1.057
153 26.246 27.153 1.052
153 26.349 27.265 1.097
153 26.353 27.279 1.009
153 26.306 27.344 1.066
153 26.358 27.305 1.046
153 26.313 27.420 1.007
153 26.326 27.420 1.089
153 26.085 27.666 0.904
153 26.468 27.350 1.042
153 26.402 27.424 1.008
153 26.421 27.423 1.103
153 26.105 27.817 0.988
153 26.503 27.437 1.034
153 26.536 27.406 1.130
153 26.523 27.421 1.108
153 26.498 27.457 1.056
153 26.556 27.439 1.119
154 25.999 28.036 0.984
154 26.567 27.477 0.994
154 26.413 27.757 0.882
154 26.642 27.564 1.021
154 26.663 27.578 1.045
154 26.386 27.888 1.074
154 24.089 30.230 0.989
154 26.677 27.714 0.988
154 26.555 27.855 0.984
154 24.028 30.402 1.076
154 26.433 28.021 1.003
154 26.797 27.665 1.127
154 26.675 27.804 0.985
154 26.586 27.894 1.004
154 26.787 27.695 1.009
154 26.788 27.712 1.085
154 26.786 27.760 1.112
154 26.716 27.903 1.084
154 26.246 28.386 0.998
154 26.799 27.848 1.097
154 26.886 27.767 1.116
154 26.945 27.840 1.106
154 26.945 27.853 1.095
154 26.510 28.370 0.922
154 26.913 27.974 1.056
154 26.721 28.182 0.905
154 26.936 27.988 0.967
154 26.980 27.954 1.047
154 26.880 28.119 1.064
155 26.881 28.151 0.886
155 27.060 27.984 1.037
155 25.940 29.155 0.958
155 27.002 28.151 0.962
155 27.154 28.060 1.019
155 27.184 28.066 1.112
155 27.174 28.090 1.030
155 26.111 29.174 0.934
155 27.197 28.094 1.007
155 27.015 28.342 0.959
155 25.941 29.481 0.987
155 27.274 28.160 0.995
155 26.861 28.595 0.957
155 27.234 28.244 1.105
155 26.912 28.600 1.069
155 27.329 28.224 1.102
155 26.341 29.240 0.988
155 27.347 28.271 1.040
155 26.883 28.761 0.996
155 27.310 28.430 1.091
155 27.308 28.477 0.939
155 27.468 28.352 1.107
155 27.449 28.378 1.130
155 27.450 28.385 1.029
155 27.474 28.383 1.092
155 27.436 28.427 1.037
155 27.332 28.535 0.891
155 27.141 28.741 0.979
155 27.398 28.510 0.875
155 27.300 28.665 1.079
155 27.307 28.664 0.906
156 27.476 28.561 1.040
156 26.961 29.091 1.066
156 27.594 28.482 1.002
156 27.609 28.487 0.991
156 27.615 28.538 1.076
156 27.640 28.538 1.013
156 27.432 28.783 0.929
156 27.638 28.617 1.109
156 27.684 28.584 1.092
156 27.729 28.617 1.095
156 27.586 28.773 0.909
156 27.367 29.033 0.915
156 27.749 28.660 1.132
156 27.760 28.697 1.065
156 27.800 28.708 1.023
156 27.624 28.896 1.047
156 27.579 28.957 1.018
156 27.742 28.812 0.877
156 27.229 29.358 0.967
156 27.755 28.899 0.892
156 27.936 28.808 0.991
156 27.877 28.883 1.022
156 27.851 28.915 1.094
156 27.514 29.265 0.923
156 27.951 28.868 1.082
156 27.977 28.861 1.002
156 27.974 28.868 1.087
156 27.843 29.046 0.881
156 28.013 28.920 1.086
156 28.031 28.929 1.139
156 27.854 29.120 0.905
156 28.015 28.967 1.117
156 27.808 29.180 0.902
157 28.061 28.998 1.027
157 27.669 29.404 0.989
157 28.099 28.994 0.996
157 28.016 29.123 1.013
157 28.071 29.105 0.870
157 28.200 29.101 1.059
157 28.219 29.143 1.016
157 28.250 29.119 0.975
157 28.155 29.248 0.883
157 28.098 29.347 1.063
157 28.292 29.178 1.127
157 28.090 29.395 1.018
157 28.313 29.228 1.060
157 28.342 29.223 0.985
157 28.330 29.267 1.054
157 28.301 29.322 0.995
157 28.360 29.289 1.107
157 28.378 29.287 1.005
157 28.146 29.537 0.859
157 28.380 29.308 1.058
157 28.342 29.359 1.084
157 28.412 29.321 1.047
157 28.019 29.733 1.032
157 28.137 29.639 0.901
157 28.393 29.395 0.876
157 27.398 30.462 0.896
157 27.234 30.646 1.042
157 27.663 30.241 0.978
157 28.362 29.549 0.895
157 28.078 29.843 0.877
157 28.317 29.618 1.017
157 27.705 30.242 0.905
157 28.539 29.416 1.131
157 28.537 29.432 0.994
157 28.556 29.424 0.974
158 28.591 29.517 1.046
158 28.540 29.589 0.886
158 28.696 29.578 0.980
158 28.682 29.593 1.109
158 28.451 29.860 0.826
158 28.564 29.805 1.032
158 28.130 30.246 0.920
158 28.383 29.994 1.001
158 28.703 29.677 0.880
158 28.709 29.746 0.979
158 28.770 29.712 1.046
158 27.569 30.962 0.931
158 28.791 29.771 1.088
158 28.846 29.783 1.033
158 28.443 30.253 1.050
158 28.918 29.835 1.000
158 28.807 29.962 1.066
158 28.840 29.961 0.896
158 28.953 29.853 0.988
158 28.906 29.917 0.891
158 28.948 29.908 1.043
158 28.980 29.877 1.113
158 28.726 30.150 0.794
158 28.568 30.343 0.842
158 28.999 29.936 1.011
158 29.001 29.951 0.885
158 29.036 29.920 0.977
159 28.842 30.207 0.897
159 29.081 30.030 1.015
159 29.010 30.159 0.979
159 29.007 30.190 1.045
159 29.120 30.080 1.031
159 29.127 30.104 1.034
159 28.957 30.283 0.996
159 29.099 30.151 0.962
159 29.203 30.152 1.090
159 29.258 30.145 1.112
159 29.260 30.238 0.893
159 29.293 30.223 0.887
159 29.297 30.259 0.999
159 29.034 30.533 1.016
159 29.349 30.256 0.981
159 29.365 30.254 0.970
159 29.293 30.357 0.898
159 28.987 30.720 1.010
159 28.985 30.768 0.806
159 29.422 30.350 0.993
159 29.436 30.414 1.017
159 29.512 30.392 1.113
159 28.489 31.431 0.849
159 28.814 31.119 0.988
159 29.409 30.538 1.061
159 29.435 30.515 1.070
159 29.483 30.471 1.029
159 29.495 30.470 0.980
159 29.501 30.478 1.016
161 30.099 30.985 0.899
161 30.085 31.011 0.971
161 29.680 31.474 0.734
161 30.103 31.082 0.904
161 30.162 31.036 1.102
161 30.035 31.190 0.901
161 30.114 31.157 1.087
161 30.214 31.112 1.097
161 30.215 31.127 0.904
161 30.174 31.213 1.021
161 29.850 31.600 0.992
161 30.214 31.248 0.964
161 30.281 31.190 0.952
161 29.351 32.195 0.807
161 30.126 31.437 1.043
161 30.348 31.224 1.095
161 30.353 31.230 0.902
161 30.110 31.482 0.962
161 29.776 31.847 1.001
161 30.332 31.292 0.983
161 30.324 31.311 0.999
161 29.965 31.763 0.696
161 30.355 31.404 0.999
161 30.432 31.369 0.965
161 30.326 31.529 0.929
161 30.427 31.436 1.099
161 30.494 31.385 1.096
161 29.342 32.557 1.016
161 30.475 31.424 0.908
161 30.465 31.440 1.077
161 30.427 31.480 0.943
161 30.510 31.407 0.908
161 30.520 31.399 1.086
161 30.070 31.880 0.891
162 30.553 31.633 0.906
162 30.412 31.790 0.692
162 30.619 31.689 0.920
162 30.647 31.687 1.012
162 30.748 31.635 1.094
162 30.715 31.694 1.111
162 30.595 31.829 1.059
162 30.792 31.679 0.911
162 30.748 31.726 0.979
162 30.763 31.712 0.959
162 30.711 31.791 0.983
162 30.826 31.752 0.913
162 30.641 32.001 1.054
162 30.630 32.021 0.945
162 30.794 31.881 0.896
162 30.894 31.836 1.081
162 30.715 32.021 0.707
162 30.896 31.914 0.995
162 30.032 32.794 0.767
162 30.981 31.868 1.089
162 30.512 32.392 0.654
162 30.611 32.375 0.978
162 30.947 32.051 0.869
163 31.063 31.944 0.914
163 31.030 32.050 0.910
163 30.991 32.098 1.008
163 30.616 32.487 1.018
163 31.079 32.041 0.952
163 31.021 32.130 0.965
163 31.021 32.188 1.073
163 31.159 32.068 0.916
163 31.007 32.247 0.722
163 31.190 32.080 1.083
163 31.139 32.136 0.973
163 31.227 32.157 1.130
163 31.273 32.193 1.083
163 30.966 32.523 0.894
163 30.923 32.660 0.669
163 31.113 32.521 0.928
163 31.383 32.279 1.074
163 31.300 32.437 0.944
163 31.283 32.465 0.736
163 31.388 32.363 0.943
163 31.453 32.366 1.137
163 30.567 33.259 0.727
163 31.477 32.374 0.919
163 31.417 32.466 0.992
163 31.469 32.444 0.914
163 31.405 32.514 1.086
164 31.564 32.466 1.062
164 31.586 32.461 0.915
164 31.520 32.535 0.964
164 31.461 32.670 1.059
164 31.615 32.521 1.082
164 31.298 32.909 0.685
164 31.664 32.563 1.141
164 31.549 32.679 0.749
164 31.552 32.715 0.920
164 31.595 32.702 1.008
164 29.775 34.570 0.974
164 31.725 32.635 1.049
164 31.692 32.680 0.931
164 31.338 33.036 1.032
164 31.319 33.093 0.959
164 31.783 32.674 0.920
164 31.658 32.828 0.991
164 31.835 32.708 0.915
164 31.755 32.814 1.096
164 31.584 33.007 0.906
164 31.856 32.743 1.144
164 31.872 32.791 1.033
164 31.028 33.657 0.685
164 31.804 32.888 0.762
164 31.878 32.820 0.917
164 31.770 32.958 0.896
164 31.916 32.817 1.079
164 31.879 32.913 0.956
164 31.650 33.149 0.701
164 31.725 33.085 0.897
164 31.908 32.988 0.984
164 32.006 32.934 1.016
164 32.033 32.912 1.145
164 30.951 34.012 1.001
165 32.071 32.947 0.914
165 32.070 32.957 0.922
165 31.957 33.168 0.869
165 32.045 33.089 0.775
165 32.067 33.084 1.106
165 32.122 33.061 0.997
165 32.192 33.064 1.145
165 32.180 33.081 1.074
165 29.550 35.716 1.038
165 31.388 33.962 0.643
165 31.978 33.378 0.717
165 32.139 33.234 1.062
165 32.252 33.172 0.921
165 31.966 33.515 1.046
165 32.216 33.268 0.947
165 32.305 33.184 0.912
165 32.129 33.360 0.841
165 32.341 33.210 1.142
165 32.281 33.289 0.787
165 32.348 33.236 0.923
165 32.189 33.417 0.972
165 31.948 33.730 0.941
165 32.353 33.334 1.114
165 32.419 33.325 1.066
165 32.280 33.532 0.811
165 32.354 33.463 0.978
165 32.479 33.345 1.137
165 32.288 33.600 0.733
165 31.694 34.221 0.601
165 32.390 33.560 1.004
165 32.378 33.587 0.902
166 32.512 33.490 0.800
166 32.411 33.680 0.782
166 32.607 33.514 0.926
166 32.617 33.507 0.925
166 32.542 33.613 0.938
166 31.636 34.539 0.596
166 32.633 33.546 1.059
166 32.616 33.568 1.124
166 32.528 33.815 0.749
166 32.374 34.000 0.993
166 32.651 33.724 1.104
166 32.587 33.822 0.749
166 32.731 33.683 0.810
166 32.711 33.726 1.067
166 32.524 33.943 1.063
166 32.628 33.908 0.954
166 32.823 33.747 1.047
166 32.850 33.779 1.129
166 32.874 33.769 0.924
166 32.774 33.911 0.973
166 32.938 33.839 0.929
166 32.857 33.944 0.925
166 32.888 33.925 1.120
166 32.525 34.314 0.925
166 32.864 34.031 0.764
166 32.992 33.929 1.033
166 32.174 34.755 0.615
166 32.951 34.046 0.910
167 33.059 33.971 1.134
167 32.810 34.332 1.015
167 33.121 34.023 0.923
167 33.146 34.058 0.829
167 33.103 34.107 1.135
167 33.141 34.092 1.018
167 32.992 34.317 0.933
167 33.002 34.312 1.076
167 31.689 35.643 0.997
167 33.186 34.147 1.069
167 32.207 35.146 0.991
167 33.124 34.233 0.779
167 33.075 34.304 1.005
167 33.248 34.149 0.932
167 33.251 34.149 1.135
167 33.159 34.262 0.913
167 33.168 34.331 0.965
167 33.275 34.241 0.999
167 33.303 34.279 1.148
167 33.345 34.243 0.837
167 32.647 34.955 0.636
167 33.361 34.272 0.920
167 33.424 34.313 1.134
167 33.395 34.375 0.978
167 33.374 34.433 0.792
167 33.205 34.634 1.036
167 30.753 37.101 0.812
167 33.062 34.855 0.904
167 33.451 34.466 0.916
167 33.486 34.438 1.159
167 33.297 34.661 0.910
167 33.539 34.426 0.844
167 33.542 34.448 0.933
167 33.501 34.496 0.956
168 33.573 34.456 1.137
168 33.414 34.631 1.091
168 33.580 34.510 1.073
168 33.588 34.598 0.936
168 33.061 35.134 0.662
168 33.603 34.619 0.809
168 33.646 34.577 1.173
168 33.535 34.723 0.960
168 33.714 34.594 1.131
168 33.719 34.598 0.854
168 33.671 34.696 0.910
168 33.550 34.896 1.058
168 33.547 34.947 0.888
168 33.800 34.714 1.180
168 33.743 34.782 0.881
168 33.816 34.729 0.938
168 33.815 34.743 0.915
168 33.841 34.721 1.124
168 33.673 34.952 1.005
168 33.830 34.812 0.820
168 33.904 34.776 0.859
168 33.785 34.924 1.100
168 33.887 34.849 0.926
168 33.920 34.835 1.070
168 33.447 35.318 0.682
168 33.942 34.840 1.186
168 33.956 34.837 1.114
168 33.557 35.353 0.886
168 33.761 35.191 0.861
168 33.888 35.099 0.949
168 34.051 34.937 1.102
168 34.029 34.968 0.909
168 33.863 35.134 1.075
169 34.063 34.950 1.199
169 34.076 34.945 0.870
169 34.041 34.993 0.837
169 34.077 35.001 0.945
169 34.143 35.033 1.097
169 33.788 35.486 0.709
169 34.103 35.177 1.117
169 34.200 35.115 1.072
169 33.937 35.393 0.839
169 33.251 36.091 0.988
169 34.224 35.121 1.081
169 34.252 35.119 0.873
169 34.251 35.180 0.847
169 33.075 36.389 1.024
169 34.279 35.208 0.938
169 34.333 35.270 0.943
169 34.087 35.567 0.808
169 34.218 35.450 0.943
169 34.203 35.528 1.008
169 34.111 35.660 0.730
169 34.391 35.412 1.123
169 34.445 35.368 1.063
169 34.453 35.364 0.855
169 34.213 35.713 0.776
169 34.416 35.563 1.117
170 34.572 35.522 0.948
170 34.303 35.821 0.747
170 34.635 35.551 0.950
170 34.645 35.543 0.869
170 34.647 35.584 1.059
170 34.414 35.834 0.754
170 34.642 35.622 1.137
170 33.095 37.181 1.067
170 34.525 35.776 0.937
170 34.388 35.922 0.711
170 34.654 35.750 1.140
170 34.458 36.005 0.674
170 34.833 35.721 0.876
170 34.808 35.773 0.944
170 34.513 36.073 0.635
170 34.823 35.779 1.045
170 34.863 35.811 1.140
170 34.689 35.999 0.773
170 34.671 36.036 1.010
170 34.842 35.916 0.665
170 34.866 35.918 1.153
170 34.963 35.877 0.954
170 35.015 35.898 0.882
170 34.973 35.950 1.028
170 34.829 36.099 0.921
170 34.097 36.855 0.980
171 34.993 36.030 0.686
171 35.063 35.987 1.143
171 35.037 36.017 0.940
171 34.957 36.174 0.792
171 35.066 36.080 1.167
171 35.100 36.099 1.011
171 34.216 37.034 1.054
171 35.130 36.135 0.706
171 35.196 36.076 0.888
171 35.231 36.140 1.142
171 35.207 36.229 0.990
171 35.237 36.219 1.177
171 35.267 36.190 0.959
171 35.265 36.242 0.724
171 35.258 36.252 0.933
171 35.117 36.402 0.906
171 35.195 36.334 0.808
171 34.646 36.885 1.003
171 35.102 36.500 1.005
171 35.367 36.247 0.892
171 35.297 36.341 0.968
171 35.378 36.276 1.139
171 35.391 36.344 1.184
171 35.398 36.350 0.741
171 35.371 36.438 0.943
171 35.506 36.399 1.133
171 35.419 36.493 0.824
171 35.535 36.416 0.894
171 35.471 36.481 0.925
171 35.432 36.521 0.916
171 35.528 36.459 0.756
171 35.528 36.459 1.190
173 35.688 37.316 0.488
173 36.031 36.983 1.006
173 36.072 36.945 1.183
173 36.054 37.018 0.980
173 36.049 37.025 0.968
173 35.621 37.485 1.050
173 35.103 38.008 1.078
173 36.127 36.999 1.174
173 35.817 37.342 0.523
173 35.861 37.316 0.991
173 36.174 37.047 1.162
173 36.213 37.089 1.148
173 36.193 37.118 0.876
173 35.948 37.379 0.555
173 36.075 37.422 0.586
173 35.467 38.088 0.950
173 36.282 37.281 0.968
173 35.756 37.851 1.085
173 36.365 37.274 0.885
173 36.200 37.472 0.615
173 36.015 37.725 1.069
173 33.721 40.093 0.806
173 36.321 37.528 0.643
173 36.202 37.680 0.979
173 36.531 37.429 0.892
174 36.498 37.519 0.968
174 36.440 37.589 0.670
174 36.557 37.653 0.694
174 36.686 37.579 0.901
174 36.361 37.936 1.090
174 36.671 37.723 0.716
174 36.316 38.146 1.098
174 36.710 37.754 0.965
174 36.510 38.008 0.969
174 36.839 37.733 0.907
174 36.783 37.797 0.737
174 36.019 38.587 0.931
174 36.657 37.957 1.101
174 36.893 37.874 0.755
174 36.658 38.116 1.106
174 36.351 38.501 1.083
174 36.988 37.884 0.911
174 36.914 37.981 0.960
174 36.844 38.081 1.121
174 37.001 37.955 0.773
176 37.544 38.473 0.920
176 37.512 38.521 1.203
176 37.480 38.607 0.940
176 37.617 38.492 0.848
176 37.501 38.623 1.161
176 37.436 38.729 1.126
176 37.603 38.582 1.213
176 37.350 38.896 0.924
176 37.678 38.618 0.918
176 36.102 40.204 0.849
176 37.717 38.589 0.855
176 37.682 38.635 1.222
176 37.645 38.711 1.170
176 36.972 39.450 0.887
176 37.750 38.681 1.228
176 35.807 40.646 0.457
176 37.660 38.806 0.928
176 37.816 38.688 0.861
176 37.808 38.721 1.233
176 37.682 38.861 1.131
176 37.768 38.788 1.177
176 37.810 38.762 0.914
176 37.856 38.755 1.235
176 37.896 38.783 1.236
176 37.915 38.788 0.865
176 37.873 38.854 1.182
176 37.928 38.806 1.234
176 37.605 39.163 0.903
176 37.953 38.824 1.230
176 37.733 39.054 1.087
176 35.742 41.064 0.498
176 37.970 38.837 1.223
176 37.835 38.999 0.915
176 37.940 38.905 0.909
176 37.882 38.971 1.135
176 37.960 38.911 1.186
176 36.984 39.890 0.872
176 38.014 38.889 0.868
176 38.032 38.959 1.187
177 38.090 39.000 1.188
177 38.042 39.063 1.139
177 37.541 39.566 0.469
177 38.070 39.046 0.903
177 38.135 39.033 1.185
177 38.008 39.187 0.902
177 35.620 41.603 0.538
177 38.170 39.060 1.179
177 38.158 39.078 1.050
177 38.180 39.092 1.074
177 38.195 39.081 1.171
177 38.198 39.102 1.095
177 38.210 39.095 1.160
177 38.170 39.141 1.139
177 37.583 39.734 0.896
177 38.211 39.108 1.115
177 38.217 39.105 1.148
177 37.644 39.679 0.512
177 38.217 39.109 1.132
177 38.119 39.230 1.088
177 38.139 39.223 0.823
177 37.992 39.374 0.628
177 38.193 39.261 0.858
177 38.268 39.206 1.137
177 38.072 39.438 0.668
177 37.747 39.792 0.554
177 38.244 39.295 0.891
177 38.343 39.260 1.132
177 38.291 39.325 0.922
177 38.151 39.500 0.707
177 38.333 39.350 0.951
177 38.021 39.674 0.917
177 38.397 39.304 1.125
177 35.753 41.965 0.575
177 38.371 39.371 0.979
177 38.380 39.371 1.085
177 37.850 39.905 0.594
177 38.433 39.339 1.115
177 38.227 39.557 0.744
177 38.404 39.386 1.005
177 38.454 39.365 1.102
177 38.430 39.395 1.028
177 38.463 39.384 1.087
177 38.450 39.398 1.050
177 38.461 39.394 1.070
177 38.301 39.610 0.779
177 37.953 40.018 0.633
178 38.372 39.658 0.812
178 38.355 39.677 0.934
178 38.550 39.487 1.078
178 38.439 39.700 0.844
178 38.057 40.130 0.669
178 38.503 39.735 0.874
178 38.655 39.583 1.068
178 38.562 39.764 0.903
178 38.614 39.726 0.949
178 38.715 39.659 1.055
178 36.072 42.311 0.609
178 38.616 39.784 0.930
178 38.159 40.244 0.704
178 38.663 39.795 0.955
178 38.741 39.717 1.039
178 38.701 39.796 0.979
178 38.744 39.758 1.021
178 38.729 39.784 1.001
178 38.350 40.181 0.738
178 38.466 40.080 0.768
178 38.228 40.323 0.706
178 38.576 40.013 0.795
178 38.098 40.518 0.672
178 38.263 40.356 0.738
178 38.819 39.811 0.961
178 38.680 39.974 0.820
178 38.780 39.958 0.842
178 37.959 40.781 0.635
178 38.366 40.469 0.770
178 38.874 39.963 0.861
178 38.984 39.922 0.970
178 37.810 41.135 0.596
178 38.963 39.984 0.877
179 38.469 40.582 0.799
179 39.049 40.021 0.889
179 39.122 40.050 0.974
179 39.132 40.069 0.902
179 37.646 41.618 0.552
179 38.572 40.695 0.828
179 39.006 40.271 0.679
179 39.046 40.233 0.708
179 38.970 40.324 0.648
179 39.088 40.210 0.734
179 39.133 40.199 0.758
179 38.938 40.395 0.614
179 39.212 40.129 0.912
179 39.180 40.200 0.779
179 38.911 40.486 0.578
179 39.243 40.187 0.980
179 39.229 40.211 0.798
179 36.589 42.857 0.639
179 38.675 40.808 0.855
179 39.289 40.197 0.921
179 38.890 40.600 0.540
179 39.279 40.231 0.816
179 39.331 40.259 0.831
179 38.877 40.741 0.499
179 39.366 40.272 0.928
179 39.384 40.294 0.844
179 39.353 40.329 0.986
179 38.779 40.921 0.880
179 37.462 42.286 0.507
179 39.438 40.336 0.856
179 38.873 40.913 0.455
179 39.442 40.354 0.935
179 39.371 40.454 0.616
179 39.392 40.436 0.644
179 39.353 40.482 0.585
179 39.417 40.426 0.671
179 39.340 40.520 0.552
179 39.445 40.424 0.695
179 39.494 40.384 0.867
179 39.331 40.568 0.516
179 39.476 40.429 0.717
179 38.882 41.034 0.904
179 39.457 40.472 0.991
179 39.509 40.441 0.737
179 39.328 40.629 0.478
179 39.519 40.439 0.940
179 39.552 40.437 0.875
180 38.880 41.121 0.409
180 39.545 40.458 0.755
180 39.583 40.482 0.772
180 39.610 40.495 0.882
180 39.595 40.529 0.943
180 38.985 41.146 0.925
180 39.579 40.554 1.222
180 39.623 40.510 0.786
180 39.605 40.557 1.232
180 39.559 40.613 0.994
180 39.665 40.544 0.800
180 39.670 40.557 0.888
180 38.900 41.372 0.361
180 39.710 40.582 0.811
180 39.673 40.621 0.945
180 39.088 41.259 0.946
180 39.732 40.623 0.893
180 39.756 40.623 0.821
180 39.659 40.753 0.996
180 39.751 40.716 0.946
180 39.794 40.691 0.896
180 37.244 43.243 0.458
180 39.191 41.372 0.964
180 39.859 40.763 0.897
180 39.830 40.812 0.946
180 39.758 40.891 0.997
180 39.925 40.837 0.897
180 39.294 41.485 0.981
180 39.910 40.910 0.944
180 39.503 41.347 1.031
180 39.858 41.026 0.996
180 39.992 40.913 0.896
180 40.026 40.916 1.107
180 39.397 41.598 0.996
182 40.363 41.672 0.962
182 39.952 42.123 1.041
182 40.579 41.560 0.959
182 40.466 41.796 0.950
182 40.065 42.227 1.045
182 40.569 41.918 0.936
182 40.178 42.330 1.047
182 40.781 41.734 1.014
182 40.880 41.820 1.039
182 40.673 42.039 0.919
182 40.735 41.985 0.662
182 40.291 42.433 1.047
182 40.978 41.906 1.062
182 40.778 42.160 0.901
182 40.404 42.536 1.045
184 40.968 43.052 1.004
184 41.588 42.509 1.156
184 41.578 42.530 0.681
184 41.603 42.579 0.656
184 41.081 43.155 0.990
184 41.655 42.600 1.160
184 41.578 42.731 0.849
184 41.764 42.634 1.171
184 41.716 42.693 1.161
184 41.194 43.258 0.974
184 41.806 42.683 0.878
184 41.806 42.685 0.871
184 41.810 42.688 0.884
184 41.811 42.693 0.862
184 41.818 42.699 0.889
184 41.821 42.709 0.852
184 41.830 42.716 0.891
184 41.768 42.789 1.160
184 41.846 42.715 1.184
184 41.836 42.734 0.840
184 41.846 42.737 0.893
184 41.856 42.768 0.826
184 41.761 42.891 0.881
184 41.307 43.361 0.956
184 41.883 42.812 0.811
184 41.810 42.888 1.156
184 41.926 42.796 1.195
184 41.513 43.224 0.490
184 41.915 42.868 0.793
184 41.840 42.992 1.151
184 42.003 42.877 1.203
184 41.420 43.465 0.936
184 41.955 42.936 0.774
184 41.857 43.099 1.143
185 41.950 43.055 0.912
185 42.002 43.017 0.751
185 42.079 42.958 1.208
185 40.544 44.521 0.982
185 41.861 43.211 1.134
185 41.533 43.568 0.913
185 42.057 43.114 0.727
185 41.846 43.328 1.123
185 42.151 43.038 1.212
185 40.911 44.332 1.005
185 41.813 43.450 1.111
185 41.783 43.489 0.536
185 41.645 43.671 0.889
185 41.757 43.577 1.098
185 42.220 43.118 1.213
185 41.189 44.159 1.027
185 42.122 43.227 0.701
185 42.145 43.224 0.941
185 41.673 43.710 1.082
185 41.398 44.000 1.047
185 41.556 43.851 1.066
185 42.286 43.198 1.212
185 42.197 43.359 0.672
185 42.321 43.273 0.975
185 42.348 43.278 1.209
185 42.347 43.287 0.946
185 42.354 43.282 0.946
185 42.346 43.298 0.944
185 42.368 43.285 0.945
185 42.350 43.317 0.941
185 42.389 43.296 0.942
185 42.359 43.340 0.937
185 42.417 43.318 0.938
185 42.374 43.369 0.930
185 42.348 43.399 0.969
185 42.406 43.358 1.203
185 42.284 43.510 0.640
185 42.393 43.402 0.923
185 42.452 43.351 0.933
185 42.071 43.769 0.581
185 42.459 43.400 1.003
185 42.497 43.397 0.927
185 42.460 43.438 1.195
186 42.550 43.457 0.919
186 42.508 43.519 1.184
186 42.384 43.685 0.606
186 42.598 43.528 1.029
186 42.559 43.581 0.994
186 42.613 43.534 0.909
186 42.551 43.599 1.172
186 42.589 43.678 1.159
186 42.687 43.631 0.899
186 42.620 43.758 1.143
186 42.499 43.883 0.571
186 42.738 43.658 1.054
186 42.378 44.065 0.624
186 42.644 43.838 1.125
186 42.772 43.749 0.886
186 42.778 43.773 1.018
186 42.661 43.917 1.106
186 42.670 43.996 1.085
186 42.880 43.790 1.076
186 42.631 44.111 0.533
186 42.669 44.074 1.063
186 42.872 43.893 0.871
186 42.659 44.152 1.038
186 43.022 43.925 1.096
186 43.007 43.976 1.041
187 42.986 44.065 0.851
187 42.706 44.382 0.666
187 42.782 44.370 0.492
187 43.165 44.061 1.112
187 43.119 44.270 0.831
187 43.132 44.265 0.764
187 43.246 44.191 1.060
187 43.309 44.201 1.127
187 42.956 44.664 0.451
187 43.289 44.485 0.959
187 43.303 44.479 0.970
187 43.060 44.722 0.707
187 43.272 44.514 0.809
187 43.454 44.344 1.140
187 43.285 44.517 0.931
187 43.327 44.480 0.980
187 43.293 44.543 0.914
187 43.361 44.491 0.988
187 43.407 44.511 0.994
187 43.496 44.424 1.079
187 43.556 44.426 0.897
187 43.557 44.434 1.207
188 43.465 44.544 0.999
188 43.588 44.457 0.892
188 43.599 44.491 1.151
188 43.625 44.496 0.886
188 43.538 44.589 1.002
188 43.157 45.000 0.409
188 43.656 44.542 1.207
188 43.669 44.543 0.879
188 43.565 44.664 0.839
188 43.450 44.801 0.784
188 43.627 44.651 1.004
188 43.719 44.598 0.870
188 43.745 44.643 1.159
188 43.754 44.651 1.204
188 43.759 44.678 1.096
188 43.776 44.663 0.860
188 43.735 44.730 1.005
188 43.445 45.090 0.747
188 43.840 44.738 0.848
188 43.849 44.762 1.199
188 43.792 44.873 0.874
188 43.892 44.800 1.164
188 43.862 44.831 1.006
188 43.912 44.824 0.834
188 43.659 45.140 0.758
188 43.943 44.873 1.191
188 43.992 44.922 0.819
188 44.023 44.935 1.041
188 44.013 44.959 1.007
188 44.034 44.959 1.111
189 44.038 44.963 1.169
189 44.035 44.986 1.184
189 44.081 45.033 0.803
189 44.027 45.088 0.910
189 44.125 45.101 1.172
189 44.186 45.090 1.067
189 44.190 45.118 1.010
189 44.184 45.132 1.169
189 44.179 45.159 0.784
189 43.866 45.491 0.788
189 44.235 45.187 0.952
189 44.213 45.217 1.157
189 43.903 45.539 0.733
189 44.269 45.210 0.959
189 44.310 45.240 0.964
189 44.271 45.312 0.942
189 44.289 45.299 0.763
189 44.322 45.274 1.124
189 44.351 45.248 1.088
189 44.298 45.335 1.141
189 44.358 45.278 0.967
189 44.331 45.309 1.166
189 44.397 45.316 1.012
189 44.414 45.325 0.970
189 44.380 45.455 1.122
189 44.479 45.382 0.971
189 44.409 45.457 0.740
189 44.519 45.409 1.106
189 44.477 45.495 1.160
190 44.553 45.449 0.970
190 44.459 45.577 1.100
190 44.524 45.545 0.970
190 44.637 45.529 0.969
190 44.543 45.632 0.715
190 44.638 45.563 1.012
190 44.191 46.011 0.706
190 44.535 45.701 1.077
190 44.626 45.633 1.130
190 44.688 45.574 1.121
190 44.331 45.932 0.826
190 44.623 45.691 1.151
190 44.417 45.905 0.581
190 44.731 45.621 0.967
190 44.690 45.829 0.688
190 44.836 45.728 0.965
190 44.787 45.787 0.998
190 44.860 45.743 1.134
190 44.769 45.898 1.140
190 44.918 45.869 1.014
190 44.953 45.851 0.961
190 44.853 46.047 0.660
190 44.935 45.994 0.835
190 45.034 45.916 1.145
190 44.948 46.047 1.133
191 44.766 46.240 0.630
191 44.915 46.116 1.124
191 45.084 45.992 0.954
191 45.061 46.041 1.022
191 44.533 46.570 0.679
191 44.850 46.423 0.862
191 45.210 46.094 1.151
191 45.032 46.289 0.630
191 44.131 47.210 0.465
191 45.229 46.154 0.948
191 45.176 46.220 0.870
191 45.061 46.349 1.109
191 45.245 46.252 1.013
191 45.352 46.228 0.899
191 44.957 46.668 0.905
191 45.348 46.308 1.046
191 45.389 46.277 1.156
191 45.390 46.338 0.941
191 45.135 46.594 0.679
191 45.018 46.724 0.929
191 45.442 46.328 0.890
191 45.231 46.558 0.600
191 45.208 46.596 1.091
191 45.294 46.532 1.130
191 45.424 46.453 0.905
191 45.097 46.795 0.950
191 45.540 46.438 0.879
193 46.066 46.940 1.127
193 46.030 47.005 0.821
193 45.986 47.054 0.911
193 45.656 47.455 1.023
193 46.143 47.034 1.009
193 46.099 47.099 1.039
193 46.130 47.079 1.148
193 45.945 47.367 0.771
193 45.865 47.490 1.033
193 46.180 47.184 0.804
193 46.246 47.133 1.013
193 46.254 47.129 1.135
193 46.089 47.326 1.010
193 46.219 47.200 0.995
193 45.435 48.038 0.643
193 46.294 47.209 1.105
193 46.264 47.243 1.046
193 46.231 47.360 0.899
193 45.810 47.790 0.995
193 46.360 47.243 1.016
193 46.323 47.301 1.138
193 46.105 47.601 0.937
193 46.342 47.380 0.785
193 46.446 47.322 1.140
193 46.485 47.367 1.018
193 46.129 47.730 1.045
193 46.450 47.410 1.054
193 46.095 47.793 1.117
193 46.503 47.468 1.021
194 44.599 49.441 0.905
194 46.519 47.533 1.125
194 45.968 48.157 0.964
194 46.621 47.505 1.019
194 46.640 47.520 1.141
194 46.394 47.793 0.816
194 46.643 47.554 1.120
194 46.504 47.706 0.887
194 46.659 47.601 1.062
194 46.668 47.658 0.931
194 46.770 47.659 1.020
194 46.449 48.021 1.056
194 46.719 47.776 1.110
194 46.711 47.828 0.745
194 46.798 47.748 1.045
194 46.615 47.940 0.695
194 46.838 47.724 1.140
194 46.130 48.562 0.930
194 46.895 47.821 1.071
194 46.645 48.078 1.010
194 46.933 47.830 1.020
194 46.930 47.907 0.961
194 45.784 49.108 0.621
194 46.810 48.097 0.875
194 47.011 47.927 1.132
194 46.923 48.032 1.091
194 47.039 47.935 1.136
195 46.919 48.085 0.724
195 46.038 49.009 0.640
195 46.876 48.251 0.860
195 47.110 48.019 1.020
195 47.105 48.040 1.066
195 46.882 48.328 0.976
195 46.838 48.376 1.067
195 46.583 48.636 1.105
195 47.159 48.075 1.081
195 47.118 48.177 1.004
195 46.996 48.305 0.745
195 46.299 49.012 0.892
195 47.243 48.153 1.128
195 47.132 48.302 1.069
195 47.224 48.268 1.020
195 47.303 48.230 1.020
195 47.153 48.542 0.866
195 47.418 48.285 1.119
195 47.341 48.370 1.036
195 47.403 48.334 1.140
195 47.424 48.347 1.085
195 47.456 48.367 1.093
195 47.452 48.379 1.118
195 47.492 48.372 1.062
195 47.478 48.430 1.014
195 47.347 48.587 1.044
195 47.472 48.485 1.051
195 47.514 48.464 1.019
196 47.397 48.689 0.792
196 47.611 48.488 1.067
196 47.618 48.490 1.115
196 47.316 48.812 1.076
196 47.398 48.745 0.902
196 47.616 48.613 1.063
196 47.664 48.613 1.101
196 47.418 48.906 0.934
196 47.332 49.030 1.016
196 47.758 48.670 1.099
196 47.568 48.889 1.014
196 47.744 48.722 1.015
196 47.766 48.705 1.035
196 47.789 48.705 1.105
196 47.117 49.393 0.545
196 47.822 48.699 1.109
196 47.776 48.757 1.077
196 47.540 49.047 0.858
196 47.819 48.781 1.141
196 47.571 49.046 0.959
196 47.881 48.755 1.079
196 47.881 48.857 1.084
196 47.166 49.695 1.087
196 47.953 48.918 1.090
196 47.821 49.093 0.839
196 48.032 48.908 1.085
196 48.030 48.915 1.101
196 47.747 49.206 0.982
196 47.800 49.185 1.016
197 47.995 49.009 1.012
197 47.797 49.210 0.981
197 48.063 48.991 1.053
197 48.106 49.012 1.110
197 48.102 49.111 1.061
197 48.148 49.098 1.101
197 47.966 49.282 0.943
197 47.905 49.351 1.087
197 48.165 49.096 1.118
197 48.196 49.076 1.088
197 48.169 49.107 0.997
197 47.948 49.390 1.001
197 48.241 49.136 1.087
197 48.264 49.277 1.137
197 48.034 49.554 0.946
197 48.270 49.327 1.011
197 47.979 49.621 0.855
197 48.373 49.259 1.094
197 48.370 49.287 1.070
197 48.363 49.298 1.115
197 48.329 49.376 1.036
197 48.178 49.600 1.021
197 48.269 49.519 0.883
197 48.455 49.365 1.071
197 48.471 49.374 1.120
198 48.563 49.460 1.098
198 48.599 49.522 1.129
198 48.588 49.550 1.136
198 48.282 49.921 0.906
198 48.562 49.653 1.008
198 48.570 49.679 1.010
198 48.674 49.601 1.052
198 48.440 49.839 1.040
198 48.688 49.596 1.083
198 48.726 49.645 1.037
198 48.700 49.690 1.077
198 48.768 49.679 1.104
198 48.588 49.869 0.984
198 48.744 49.830 1.129
198 48.854 49.760 1.125
198 48.714 49.903 0.848
198 48.859 49.771 1.146
198 48.845 49.822 1.096
198 48.745 49.972 0.926
198 48.898 49.846 1.030
198 48.801 49.944 0.976
198 48.990 49.918 1.110
198 49.019 49.919 1.094
198 49.017 49.927 1.052
198 49.004 49.968 1.114

_olex2_submission_special_instructions 'No special instructions were received'
_oxdiff_exptl_absorpt_empirical_details 
;
Empirical correction (ABSPACK) includes:
- Absorption correction using spherical harmonics
- Frame scaling
;
_oxdiff_exptl_absorpt_empirical_full_max 2.772
_oxdiff_exptl_absorpt_empirical_full_min 0.809
_oxdiff_exptl_crystal_thickness  1000.0

# start Validation Reply Form
_vrf_RINTA01_exp_10619           
;
PROBLEM: The value of Rint is greater than 0.18
RESPONSE: This is MicroED dataset, which in general, has higher Rint.
;
_vrf_PLAT029_exp_10619           
;
PROBLEM: _diffrn_measured_fraction_theta_full value Low .      0.555 Why?  
RESPONSE: This alert is a consequence of the relatively 
low quality of the diffraction data.
;
_vrf_PLAT082_exp_10619           
;
PROBLEM: High R1 Value ..................................       0.21 Report
RESPONSE: This is MicroED dataset, which in general, has higher R1.
;
_vrf_PLAT084_exp_10619           
;
PROBLEM: High wR2 Value (i.e. > 0.25) ...................       0.49 Report
RESPONSE: This is MicroED dataset, which in general, has higher wR2 value, 
partially due to only kinematically refined.
;
_vrf_PLAT020_exp_10619           
;
PROBLEM: The Value of Rint is Greater Than 0.12 .........      0.197 Report
RESPONSE: This is MicroED dataset, which in general, has higher Rint.
;
_vrf_PLAT026_exp_10619           
;
PROBLEM: Ratio Observed / Unique Reflections (too) Low ..        36% Check 
RESPONSE: This alert is a consequence of the relatively 
low quality of the diffraction data.
;
_vrf_PLAT088_exp_10619           
;
PROBLEM: Poor Data / Parameter Ratio ....................       7.91 Note  
RESPONSE: This alert is a consequence of the relatively 
low quality of the diffraction data.
;
_vrf_PLAT341_exp_10619           
;
PROBLEM: Low Bond Precision on  C-C Bonds ...............     0.0325 Ang.  
RESPONSE: Due  to  the  high  Rint  and  weak  overall  intensities, 
lower  bond  precision  is  not surprising.
;
_vrf_PLAT911_exp_10619           
;
PROBLEM: Missing FCF Refl Between Thmin & STh/L=    0.600       1996 Report
RESPONSE: The diffractometer was single axis, 
and the crystal was weakly diffracting.
;
# end Validation Reply Form
